# Supplementary material for: Integrated widely targeted metabolomics and network pharmacology revealed quality disparities between Guizhou and conventional producing areas of Codonopsis Radix
Source: Front Nutr. 2023 Oct 17;10:1271817. doi: 10.3389/fnut.2023.1271817 (PMC10616484; doi:10.3389/fnut.2023.1271817)
Supplement: Supplementary file 1 [file Data_Sheet_1.xlsx]

## Sheet: Raw data
Index	Q1 (Da)	Q3 (Da)	Molecular weight (Da)	Formula	Ionization model	Compounds	Class I	Class II	CAS	Level	LD-1	LD-2	LD-3	WD-1	WD-2	WD-3	CP-1	CP-2	CP-3	CPM-1	CPM-2	CPM-3	CT-1	CT-2	CT-3	cpd_ID	kegg_map
Jmbn003202	235.119	59.01	236.126	C10H20O6	[M-H]-	Butyl Beta-D-Fructopyranoside	Others	Saccharides	67884-27-9	3	9	9	9	9	9	9	216998	1.31268e+06	810910	830520	624103	7.70873e+06	471897	279158	728007	-	-
mws0712	130.051	86	131.058	C5H9NO3	[M-H]-	N-Propionylglycine	Amino acids and derivatives	Amino acids and derivatives	21709-90-0	3	443134	1.04541e+06	420184	1.06399e+06	449688	673488	848408	1.96968e+06	1.57417e+06	1.65293e+06	2.41494e+06	997659	2.68483e+06	3.7999e+06	1.4161e+06	-	-
mws1509	215.07	121	214.063	C13H10O3	[M+H]+	Phenyl salicylate	Phenolic acids	Phenolic acids	118-55-8	3	48307.7	24236.6	149780	38035	21441.1	100041	431152	209207	136080	1.35003e+06	104609	1028508	1.26839e+06	296613	289175	C14163	-
MWS20022	321.245	221.156	322.251	C20H34O3	[M-H]-	15S-Hydroxy-8,11,13-eicosatrienoic acid	Lipids	Free fatty acids	92693-02-2	3	9	9	9	9	9	9	6794.19	12070.1	11425.9	15436.6	22498	13995.5	10928.2	7920.71	10411.9	-	-
MWSHY0031	447.09	271.061	446.085	C21H18O11	[M+H]+	Apigenin-7-O-glucuronide	Flavonoids	Flavones	29741-09-1	3	49127	52121.9	48300.3	9	9	9	117979	108531	76126.6	184551	85654.7	148944	148488	95157.7	94705.3	-	-
MWSmce195	327.152	188.079	326.152	C20H22O4	[M+H]+	Dehydrodiisoeugenol	Lignans and Coumarins	Lignans	2680-81-1	2	42337.6	81195.9	54843	84951.5	17031.9	139818	520062	430563	1.40158e+06	460102	393649	258126	1.28062e+06	1.10978e+06	1.57744e+06	C10650	-
MWSmce455	181.051	107.015	182.058	C9H10O4	[M-H]-	Vanillic acid methyl ester	Phenolic acids	Phenolic acids	3943-74-6	3	9	9	9	9	9	9	26196.9	22729.3	120805	106236	57440.6	114415	29768.2	20315.7	15844.1	-	-
Zmgp004718	327.16	137.059	326.152	C20H22O4	[M+H]+	1-(4-hydroxy-3-methoxyphenyl)-7-phenyl-3,5-diheptanone	Others	Ketone compounds	-	3	55302.8	71453.7	63821.2	78256.9	26338	146290	425218	344326	1.06582e+06	349599	317296	229495	953797	808430	1.1729e+06	-	-
Hmqp006235	516.304	184.073	515.297	C26H46NO7P	[M+H]+	LysoPC 18:4	Lipids	LPC	-	3	57070.9	14027.3	170552	62871.7	9	70507.5	187329	362252	424175	224796	245589	223850	241937	223252	175477	-	-
Jmwn002172	315.11	135.04	316.116	C14H20O8	[M-H]-	3,4-dihydroxyphenylethanol-β-D-glucopyranoside	Phenolic acids	Phenolic acids	-	3	421835	356635	909102	1.41476e+06	145486	3.08874e+06	3.29673e+06	2.51263e+06	2.49952e+06	2.34899e+06	4.5412e+06	2.3474e+06	1.93984e+06	1.04358e+06	2.56389e+06	-	-
Jmwp003339	285.132	123.04	284.126	C14H20O6	[M+H]+	2-Phenylethy-1-O-β-D-glucoside	Phenolic acids	Phenolic acids	18997-54-1	3	9	9	9	62750.6	41478.5	58296.2	48310.1	88763.1	105035	116588	110075	78033.1	9	25871.8	33170.6	-	-
Lmbn005287	311.223	249.225	312.23	C18H32O4	[M-H]-	7S,8S-DiHODE; (9Z,12Z)-(7S,8S)-Dihydroxyoctadeca-9,12-dienoic acid*	Lipids	Free fatty acids	143288-65-7	3	1.54179e+06	755947	643027	3.04716e+06	1.18498e+06	2.70324e+06	5.20403e+06	1.99031e+06	2.64011e+06	3.97363e+06	2.70862e+06	4.07825e+06	5.58179e+06	2.26592e+06	4.1175e+06	C07354	ko00591
Lmbn005443	293.212	235.172	294.219	C18H30O3	[M-H]-	13-KODE; (9Z,11E)-13-Oxooctadeca-9,11-dienoic acid*	Lipids	Free fatty acids	54739-30-9	3	48993.5	64459.7	175502	617825	352215	938248	472611	556878	506393	260501	518132	256720	231247	324767	302894	C14765	ko00591
Lmbn005487	313.238	251.24	314.246	C18H34O4	[M-H]-	12,13-DHOME; (9Z)-12,13-Dihydroxyoctadec-9-enoic acid	Lipids	Free fatty acids	263399-35-5	2	1.83068e+06	1.19525e+06	927596	3.60348e+06	1.54942e+06	2.54937e+06	5.07041e+06	2.00163e+06	2.17412e+06	3.66652e+06	2.42564e+06	4.74921e+06	6.92169e+06	2.60842e+06	5.94761e+06	C14829	ko00591
Lmdn003756	193.051	135.046	194.058	C10H10O4	[M-H]-	Methyl caffeate	Phenolic acids	Phenolic acids	3843-74-1	3	138748	50042.1	222318	236039	142451	644816	2.18259e+06	2937389	3.64315e+06	1.53087e+06	1.6681e+06	702181	396783	406115	227947	C10477	-
Lmjp002461	611.161	303.049	610.153	C27H30O16	[M+H]+	Quercetin-3-O-neohesperidoside	Flavonoids	Flavonols	117611-67-3	3	9	62159.2	9	13744.1	27981.2	122676	692639	221581	70334.9	78065.7	88727.4	105521	92931.1	80025.6	25490.6	-	-
Lmjp003044	479.118	317.062	478.111	C22H22O12	[M+H]+	Isorhamnetin-3-O-Glucoside*	Flavonoids	Flavonols	5041-82-7	3	102841	153570	183528	95022.3	240499	236735	909051	789681	601110	596282	785476	540653	314722	290788	384204	-	-
Lmmn003323	271.228	225.22	272.235	C16H32O3	[M-H]-	2-Hydroxyhexadecanoic acid	Organic acids	Organic acids	764-67-0	2	6.15919e+06	6.6943e+06	2.22817e+06	1.73353e+07	1.5685e+07	1.42774e+07	6.69878e+06	1.71481e+07	1.25153e+07	2.15264e+07	1.49427e+07	1.28034e+07	1.02303e+07	1.03636e+07	1.74487e+07	-	-
Lmmn004032	163.113	148.058	164.12	C11H16O	[M-H]-	Cis-Jasmone	Others	Ketone compounds	488-10-8	3	103393	49637.8	69465	100071	148746	122744	197905	111690	228989	182878	220680	154489	176717	132085	202559	C08490	-
Lmsp004166	611.161	303.052	610.153	C27H30O16	[M+H]+	Quercetin-3-O-glucoside-7-O-rhamnoside*	Flavonoids	Flavonols	-	3	9	62159.2	9	13744.1	27981.2	122676	692639	221581	70334.9	78065.7	88727.4	105521	92931.1	80025.6	25490.6	-	-
Lmtn002324	431.15	269.1	432.163	C19H28O11	[M-H]-	Benzyl-(2''-O-glucosyl)glucoside	Phenolic acids	Phenolic acids	-	3	124845	35407.9	71153.8	76897.4	62572.7	254350	167097	113965	191337	537637	695097	362628	648176	121320	363842	C17564	-
Lmtn003441	311.114	149.061	312.121	C15H20O7	[M-H]-	2-Acetyl-3-hydroxyphenyl-1-O-glucoside	Phenolic acids	Phenolic acids	-	3	9	9	9	39400.8	41148.2	33450.1	52112.6	25298.2	61952.4	59149.9	30131.9	114432	63129	74813	126999	-	-
Lssp210123	357.133	137.059	356.126	C20H20O6	[M+H]+	α-Conidendrin	Others	Others	-	3	145859	92818.5	814381	493941	439590	477600	957869	661284	836723	2.3524e+06	1.41803e+06	5.76276e+06	934075	459105	824785	-	-
Lwhp010633	160.075	115.053	159.068	C10H9NO	[M+H]+	Echinopsine	Alkaloids	Quinoline alkaloids	83-54-5	1	528343	189523	147012	2.72608e+06	3.45744e+06	1.05602e+06	1.43066e+06	750204	1.02799e+06	705517	744944	618758	1.24097e+06	2.23821e+06	1.41803e+06	-	-
mws0180	153.019	109.029	154.027	C7H6O4	[M-H]-	2,5-Dihydroxybenzoic acid; Gentisic Acid*	Phenolic acids	Phenolic acids	490-79-9	3	2.58308e+06	2.76252e+06	3.92355e+06	5.51752e+06	4.44801e+06	5.5792e+06	7.53676e+06	1.1772e+07	6.59439e+06	2.01693e+07	1.8806e+07	1.66283e+07	4.26467e+06	3.30466e+06	1.19571e+07	C00628	ko00350,ko01100
mws0341	131.071	85	132.079	C6H12O3	[M-H]-	2-Hydroxyisocaproic acid	Organic acids	Organic acids	20312-37-2	3	470055	2.29176e+06	2.67789e+06	1.48488e+07	1.20591e+07	5.40584e+06	1.02819e+07	1.04448e+07	1.93506e+07	2.85807e+07	4.58197e+07	3.67061e+07	2.70727e+06	6.45261e+06	3.32727e+06	C03264	-
mws1299	449.108	299.05	448.101	C21H20O11	[M+H]+	Luteolin-8-C-glucoside (Orientin)*	Flavonoids	Flavones	28608-75-5	3	50398.3	69795.7	97478.9	74094.8	214792	86049.4	156111	394978	313247	402356	829633	676115	122796	177371	160078	C10114	-
mws1505	283.098	135	284.105	C17H16O4	[M-H]-	Phenethyl caffeate	Phenolic acids	Phenolic acids	104594-70-9	3	9	9	9	11751.3	7379.6	7913.62	8644.61	10103.3	12094.8	7842.96	8647.39	10859.2	11690.5	9500.61	7295.88	C10484	-
MWS2413	130.052	58.0302	131.058	C5H9NO3	[M-H]-	N-acetyl-beta-alanine	Amino acids and derivatives	Amino acids and derivatives	3025-95-4	3	9	9	9	48242.6	53212.9	48638.8	98813.8	957359	545265	83104.4	252304	248376	7263.27	21128.8	48848.5	C01073	ko00410
MWS3149	151.041	107.052	152.047	C8H8O3	[M-H]-	3-Methoxybenzoic acid	Phenolic acids	Phenolic acids	586-38-9	3	40198.8	17728	31706.3	48745	35704.7	38931	93033.8	496388	238896	45807.1	486937	69170.4	87352.1	49654.6	75338.9	-	-
MWS3270	166.019	79.9572	167.022	C7H5NO4	[M-H]-	Quinolinic Acid	Alkaloids	Pyridine alkaloids	89-00-9	3	171825	310964	147587	332939	782434	413325	743251	1.48282e+06	2.16313e+06	1.3302e+06	1.85111e+06	1.54976e+06	987039	504928	1.51134e+06	C03722	ko00380,ko00410,ko00760,ko01100,ko01240
MWS80007	311.223	249.221	312.23	C18H32O4	[M-H]-	13-Hydroperoxy-9Z,11E-octadecadienoic acid*	Lipids	Free fatty acids	23017-93-8	3	1.54179e+06	755947	643027	3.04716e+06	1.18498e+06	2.70324e+06	5.20403e+06	1.99031e+06	2.64011e+06	3.97363e+06	2.70862e+06	4.07825e+06	5.58179e+06	2.26592e+06	4.1175e+06	-	-
MWSHY0184	461.108	285.077	460.101	C22H20O11	[M+H]+	Wogonin-7-O-Glucuronide (Wogonoside)*	Flavonoids	Flavones	51059-44-0	3	69359.7	61403.6	109583	126308	111100	122505	225977	266280	209008	266424	148444	227176	176913	129114	205623	-	-
MWSmce275	163.072	107.047	162.068	C10H10O2	[M+H]+	5-Hydroxy-1-tetralone	Others	Ketone compounds	28315-93-7	3	373113	380958	316436	746698	438526	434799	1.01072e+06	1.86042e+06	1.9175e+06	1.52549e+06	1.2624e+06	696727	712991	1.59649e+06	866820	-	-
MWSmce548	118.088	58.0709	117.079	C5H11NO2	[M+H]+	Betaine	Alkaloids	Alkaloids	107-43-7	3	584829	1.39459e+06	2.0233e+06	1.81441e+06	1.65947e+06	2.37399e+06	5.58723e+06	2.82716e+07	1.70719e+07	1.69866e+07	1.63687e+07	2.15102e+07	2.63969e+06	1.31129e+06	4.10712e+06	C00719	ko00260,ko01100,ko02010
MWSmce689	293.248	95.0855	292.24	C19H32O2	[M+H]+	Methyl linolenate	Lipids	Free fatty acids	301-00-8	1	3.22635e+06	3.85568e+06	3.17531e+06	8.00746e+06	5.40455e+06	7.28816e+06	5.13212e+06	1.22666e+07	1.13314e+07	9.56828e+06	8.86482e+06	9.06219e+06	8.74039e+06	1.03384e+07	7.00078e+06	-	-
MWStz205	245.129	120.084	244.121	C14H16N2O2	[M+H]+	Cyclo(D-Phe-L-Pro)*	Amino acids and derivatives	Amino acids and derivatives	26488-24-4	3	156122	245039	24044.4	963416	1.06864e+06	918324	329874	501123	487454	753072	569069	442668	203192	613537	548896	-	-
MWStz255	245.128	120.083	244.121	C14H16N2O2	[M+H]+	Cyclo(Pro-Phe)*	Amino acids and derivatives	Amino acids and derivatives	3705-26-8	3	156122	245039	24044.4	963416	1.06864e+06	918324	329874	501123	487454	753072	569069	442668	203192	613537	548896	C11847	-
pma6298	96.04	68.05	95.0371	C5H5NO	[M+H]+	3-Hydroxypyridine	Alkaloids	Pyridine alkaloids	109-00-2	3	9	9	9	67693.2	38650.4	42315.2	76446	209540	234874	46212.6	127638	134088	205510	42887.4	185579	-	-
pmb0468	178	161	177.046	C6H11NO3S	[M+H]+	N-Formyl-L-Methionine	Amino acids and derivatives	Amino acids and derivatives	4289-98-9	3	4.75961e+06	1.63398e+06	1.37837e+06	2.67134e+07	3.59289e+07	1.11157e+07	1.16279e+07	5.57636e+06	8.93842e+06	6.62614e+06	8.50999e+06	6.50266e+06	1.1962e+07	2.39166e+07	1.59429e+07	C03145	ko00270
pmb0628	613.176	451.1	612.169	C27H32O16	[M+H]+	Eriodictyol-8-C-glucoside-4'-O-glucoside	Flavonoids	Flavanones	-	3	9	9	9	283656	351718	329902	248947	164752	572495	550749	632244	566452	491960	301434	701449	-	-
pmb0774	177.102	160.3	176.095	C10H12N2O	[M+H]+	N-Hydroxytryptamine*	Alkaloids	Plumerane	-	1	4.21715e+06	1.22609e+06	1.18551e+06	2.35932e+07	2.76785e+07	9.55603e+06	9.35773e+06	5.28177e+06	7.5196e+06	5.83185e+06	6.50439e+06	5.29139e+06	1.02792e+07	1.94565e+07	1.18365e+07	C17203	ko00380,ko01100
pmb2786	293.212	235.172	294.219	C18H30O3	[M-H]-	9-Hydroxy-10,12,15-octadecatrienoic acid*	Lipids	Free fatty acids	89886-42-0	3	65411.5	83098.9	188167	651153	383776	994837	462413	570447	472521	264375	535141	280842	265242	279910	321822	C16326	ko00592
pmb2871	315.072	153.019	316.079	C13H16O9	[M-H]-	1-O-Gentisoyl-β-D-glucoside*	Phenolic acids	Phenolic acids	23445-11-6	1	1.37993e+07	1.58149e+07	3.98907e+07	5.40981e+07	6.57185e+06	9.70828e+07	1.26272e+08	9.42069e+07	9.0654e+07	1.01988e+08	1.62205e+08	9.18881e+07	1.05641e+08	4.23631e+07	1.2938e+08	-	-
pmb3000	503.12	341.1	504.127	C24H24O12	[M-H]-	Chrysoeriol-7-O-(6''-acetyl)glucoside	Flavonoids	Flavones	-	3	109590	52140.7	66494.6	217496	382225	171135	273207	616575	422808	559442	378878	455899	430622	270427	432938	-	-
pme0128	159.077	88	160.085	C6H12N2O3	[M-H]-	L-Alanyl-L-Alanine	Amino acids and derivatives	Amino acids and derivatives	1948-31-8	3	49033.3	138621	101824	338743	274759	426257	141531	341324	197678	537302	366457	306292	186245	139399	282470	-	-
pme2024	177.102	160	176.095	C10H12N2O	[M+H]+	Serotonin*	Alkaloids	Plumerane	50-67-9	1	4.54014e+06	1.23575e+06	1.24783e+06	2.45541e+07	3.12258e+07	9.75363e+06	8.85047e+06	4.89277e+06	7.44044e+06	6.03931e+06	6.9855e+06	5.40346e+06	9.89351e+06	18583798	1.33905e+07	C00780	ko00380,ko01100,ko01110
pme2890	269.062	136	268.055	C8H16N2O4S2	[M+H]+	L-Homocystine	Amino acids and derivatives	Amino acids and derivatives	626-72-2	3	325291	400510	108725	938270	754620	906034	560608	640644	734337	1.31743e+06	585224	668587	670664	1.20442e+06	943659	C01817	ko00270
pme3186	169	79	169.998	C3H7O6P	[M-H]-	DL-Glyceraldehyde-3-phosphate	Organic acids	Organic acids	591-59-3	3	9	9	9	343702	316652	180254	274557	1.44767e+06	566157	407139	1.22181e+06	424249	304968	111043	95772.9	C00661	-
pmn001367	315.072	153.017	316.079	C13H16O9	[M-H]-	Protocatechuic acid-4-O-glucoside*	Phenolic acids	Phenolic acids	-	1	2.99575e+07	3.398e+07	8.18833e+07	8.49139e+07	1.0378e+07	1.92e+08	188807914	1.41326e+08	1.3447e+08	1.94673e+08	2.61703e+08	1.68871e+08	1.38652e+08	8.20587e+07	1.67264e+08	-	-
Zmdp002216	261.145	86.0968	260.137	C11H20N2O5	[M+H]+	L-γ-Glutamyl-L-leucine	Amino acids and derivatives	Amino acids and derivatives	2566-39-4	1	988762	750247	158959	7.35856e+06	6.93747e+06	1.74633e+06	2.44142e+06	1.10362e+07	3.96457e+06	1.8221e+06	4.70447e+06	1.49206e+06	2.43283e+06	1.40801e+06	1.22436e+06	-	-
Zmhn001446	579.208	417.156	580.216	C28H36O13	[M-H]-	Syringaresinol-4'-O-glucoside	Lignans and Coumarins	Lignans	7374-79-0	3	1.60031e+06	998340	1.56008e+06	1.22603e+06	822173	2.37328e+06	4.08083e+06	3.7687e+06	2.14506e+06	2.97148e+06	3.72503e+06	2.07066e+06	6.38295e+06	4.03132e+06	5.70844e+06	C10890	-
Zmhp002868	461.109	285.308	460.101	C22H20O11	[M+H]+	Oroxylin A-7-O-glucuronide*	Flavonoids	Flavones	36948-76-2	3	58556	66222.7	89463.2	96510.5	126380	90624.5	243744	195492	136064	325942	92361.9	182828	143627	131204	202101	-	-
Zmtn001661	315.106	153.019	316.116	C14H20O8	[M-H]-	Vanilloloside	Phenolic acids	Phenolic acids	74950-96-2	3	4.96831e+06	4.14428e+06	1.32464e+07	2.05185e+07	1.43873e+06	4.7436e+07	5.21705e+07	3.42032e+07	4.29804e+07	2.859e+07	7.39696e+07	2.98156e+07	3.37364e+07	2.18631e+07	3.5235e+07	-	-
Cmsp002787	227.092	181.049	226.084	C11H14O5	[M+H]+	3,4'-Dihydroxy-3',5'-dimethoxypropiophenone	Phenolic acids	Phenolic acids	136196-47-9	2	1.53251e+06	568125	1.24975e+06	306052	318084	480416	637908	1.03229e+06	1.11012e+06	1.94304e+06	1.46016e+06	1.65856e+06	1.96939e+06	722828	1.42658e+06	-	-
HJN083	521.202	359.15	522.211	C26H34O11	[M-H]-	Lariciresinol-4'-O-glucoside	Lignans and Coumarins	Lignans	143663-00-7	3	380665	317098	587849	109443	170125	212539	168829	431628	491089	877724	597224	1.31072e+06	862728	622184	1.01195e+06	-	-
Hmln002597	193.051	161.024	216.04	C10H9NaO4	[M-Na]-	Sodium ferulate	Phenolic acids	Phenolic acids	24276-84-4	3	5481.1	402890	37873.6	3329.33	14728.9	10666.6	67814.9	256703	225979	349701	871647	498816	52774.8	28782.9	25924.9	-	-
HX1364	355.104	163.036	354.095	C16H18O9	[M+H]+	isoscopoletin-glucoside	Lignans and Coumarins	Coumarins	-	1	4.77564e+06	5.02226e+06	5.54216e+07	720617	1.93069e+06	1.59283e+06	5.46773e+06	1.23987e+07	1.68708e+07	2.50811e+06	2.00553e+07	1.5903e+07	4.46871e+06	1.90836e+06	2.72731e+06	-	-
Lhmp110108	373.148	161.058	372.142	C17H24O9	[M+H]+	1-((Pentanoyl)phloroglucinyl]-β-D-glucopyranoside	Others	Others	-	3	1.96999e+06	1.45063e+06	1.01111e+06	164988	168941	398809	697364	583485	358386	632705	525057	1.25699e+06	1.05892e+06	663785	622169	-	-
Li512111	519.114	315.051	520.122	C24H24O13	[M-H]-	Isorhamnetin-3-O-(6''-acetylglucoside)	Flavonoids	Flavonols	-	3	131493	101810	171947	29634	31429.4	73301.7	254250	261197	141441	94912.5	220182	102936	191335	108996	160337	-	-
Lmbn001609	145.051	83.0503	146.058	C6H10O4	[M-H]-	2-Acetyl-2-Hydroxybutanoic Acid	Organic acids	Organic acids	-	3	36588.6	28532.8	25512.3	11829.7	14849.4	11043.1	34366	22018.5	28177.7	34364.8	23608.6	21704.9	64492.5	111197	63663.9	C06006	ko00290,ko01100,ko01110,ko01210,ko01230
Lmbn002644	119.05	93.0346	120.058	C8H8O	[M-H]-	4-Methylbenzaldehyde*	Others	Aldehyde compounds	104-87-0	3	35349.3	14596.6	50432.2	9	14430.8	9	37689.7	45365.4	69872.4	54501.2	16594.7	41711.5	58211.6	55353.6	96301	C06758	ko01100
Lmbn002737	119.05	93.0343	120.058	C8H8O	[M-H]-	3-Methylbenzaldehyde*	Others	Aldehyde compounds	620-23-5	3	35349.3	14596.6	50432.2	9	14430.8	9	37689.7	45365.4	69872.4	54501.2	16594.7	41711.5	58211.6	55353.6	96301	C07209	ko01100
Lmdn004267	357.134	151.044	358.142	C20H22O6	[M-H]-	Epipinoresinol*	Lignans and Coumarins	Lignans	24404-50-0	1	4.99792e+06	7.32344e+06	1.37323e+07	6.44411e+06	5.40663e+06	6.86955e+06	1.72787e+07	2.00081e+07	2.32201e+07	1.42792e+07	9.48327e+06	2.1948e+07	1.52665e+07	1.04215e+07	1.45816e+07	-	-
Lmgp003989	499.126	163.04	498.116	C25H22O11	[M+H]+	Dicaffeoylshikimic acid	Phenolic acids	Phenolic acids	-	3	105201	33075.5	56602.1	38056.1	45887.1	71126.6	84077.4	657452	272608	207395	124685	178471	68435.2	137707	108476	-	-
Lmhp008337	426.262	285.242	425.254	C19H40NO7P	[M+H]+	LysoPE 14:0(2n isomer)	Lipids	LPE	-	1	259007	202791	725281	148435	127864	109318	456475	927222	430248	175529	519065	211545	322987	222484	255974	-	-
Lmhp008589	476.277	335.258	475.27	C23H42NO7P	[M+H]+	LysoPE 18:3(2n isomer)	Lipids	LPE	-	1	760181	1.1517e+06	6.66529e+06	618489	694396	556392	2.29136e+06	1.18977e+06	1.6576e+06	652891	2.19739e+06	1.45982e+06	1.52078e+06	2.0101e+06	1.84982e+06	-	-
Lmhp008763	452.277	311.258	451.27	C21H42NO7P	[M+H]+	LysoPE 16:1(2n isomer)	Lipids	LPE	-	1	183620	252298	866829	200012	241049	174057	554272	5.19338e+06	3.22493e+06	1.75467e+06	3.03116e+06	950228	1.0027e+06	429592	516301	-	-
Lmhp008885	440.277	299.258	439.27	C20H42NO7P	[M+H]+	LysoPE 15:0(2n isomer)	Lipids	LPE	-	2	61467.5	40054.6	165694	35530.9	22625.4	13803.4	60346.5	83437.4	111953	88141.7	53180.8	53600.6	222414	96275.5	111119	-	-
Lmhp009034	452.277	311.258	451.27	C21H42NO7P	[M+H]+	LysoPE 16:1	Lipids	LPE	-	2	240450	510902	1.30661e+06	213420	269532	149423	554801	5.67164e+06	3.03449e+06	1.76883e+06	3.60354e+06	1.15024e+06	1.39455e+06	802749	521763	-	-
Lmhp009349	502.293	361.274	501.286	C25H44NO7P	[M+H]+	LysoPE 20:4(2n isomer)	Lipids	LPE	-	3	15317.7	16326.4	11897.2	9	9	9	12382.7	26552.6	18360.8	42734.2	9	12291.7	31980.6	8463.78	18363.4	-	-
Lmhp009464	466.293	325.274	465.286	C22H44NO7P	[M+H]+	LysoPE 17:1(2n isomer)	Lipids	LPE	-	1	384457	235769	1.55801e+06	140488	108624	142709	554672	1.03479e+07	4.57664e+06	1.69038e+06	3.3949e+06	1.36306e+06	1.38889e+06	428913	794043	-	-
Lmhp009497	502.293	361.274	501.286	C25H44NO7P	[M+H]+	LysoPE 20:4	Lipids	LPE	-	3	8112.31	16552.3	24674.7	9	9	9	13499.7	18475.5	17498.4	34440.2	19443.8	16469.9	26824	9	29116.8	-	-
Lmhp009590	508.34	184.073	507.332	C25H50NO7P	[M+H]+	LysoPC 17:1	Lipids	LPC	-	1	1.73603e+06	1.68122e+06	7.19024e+06	692368	978656	825567	2.34179e+06	1.71555e+06	2.19816e+06	1.58943e+06	2.49487e+06	2.36474e+06	3.60567e+06	3.18595e+06	3.4031e+06	-	-
Lmhp009890	546.355	184.073	545.348	C28H52NO7P	[M+H]+	LysoPC 20:3	Lipids	LPC	1199257-41-4	3	31153.8	64395.7	186389	40857.1	34124.8	33247.9	124991	170408	135182	177806	110579	121280	169184	83576.6	105030	-	-
Lmhp010190	522.355	184.073	521.348	C26H52NO7P	[M+H]+	LysoPC 18:1(2n isomer)	Lipids	LPC	-	1	2.03015e+06	2.33443e+06	6.89954e+06	1.37858e+06	1.55141e+06	1.35389e+06	5.98265e+06	3.90821e+06	3.95322e+06	2.22339e+06	3.01093e+06	3.82433e+06	3.34136e+06	3.99105e+06	2.51681e+06	-	-
Lmmn002179	313.093	107.05	314.1	C14H18O8	[M-H]-	Methyl salicylate-2-O-glucoside	Phenolic acids	Phenolic acids	10019-60-0	2	171280	68133.4	209863	75012.3	73286.4	143945	444064	418991	381159	415776	717300	792425	573824	148969	213689	-	-
Lmyn003835	289.035	137.024	290.043	C14H10O7	[M-H]-	4-(3,4,5-Trihydroxybenzoxy)benzoic acid	Phenolic acids	Phenolic acids	-	3	87712.8	74117.2	71183.6	16756.9	22655.5	12553	57074.6	86847.7	66495.3	78629.3	47487.5	113417	63932.2	94469.1	33042.4	-	-
Lmyp003951	227.091	181.086	226.084	C11H14O5	[M+H]+	3-Hydroxy-1-(4-hydroxy-3,5-dimethoxyphenyl)propan-1-one	Phenolic acids	Phenolic acids	-	3	1.8867e+06	1.04992e+06	1.73311e+06	376219	286499	450851	1.23676e+06	986231	1.28447e+06	904272	1.09244e+06	882632	2.58343e+06	1.21305e+06	2.48878e+06	-	-
mws0011	371.135	209	372.142	C17H24O9	[M-H]-	Syringin	Phenolic acids	Phenolic acids	118-34-3	2	1.68401e+06	919063	2.89004e+06	290464	313589	378895	794136	647805	1.62212e+06	1.21221e+06	1.23905e+06	1.3273e+06	2.65464e+06	692107	1.00222e+06	C01533	ko00940
mws0049	307.081	139.039	306.074	C15H14O7	[M+H]+	Gallocatechin	Flavonoids	Flavanols	970-73-0	3	96207.1	88892.2	136208	35854.7	82233.7	42834.3	197417	396019	228813	179819	68485.7	229255	238254	563348	373973	C12127	ko00941,ko01110
mws0066	315.051	151	316.058	C16H12O7	[M-H]-	Isorhamnetin; 3'-Methoxy-3,4',5,7-Tetrahydroxyflavone	Flavonoids	Flavonols	480-19-3	2	323057	350103	128521	17749.9	51045.3	16869	73493.7	113311	54085	83478.5	83439.5	41113.3	224170	167452	158067	C10084	-
mws0097	357.134	151	358.142	C20H22O6	[M-H]-	Pinoresinol*	Lignans and Coumarins	Lignans	487-36-5	1	3.68678e+06	5.16685e+06	1.08144e+07	4.67719e+06	3.67507e+06	5.80908e+06	1.24565e+07	1.61873e+07	1.94052e+07	1.29153e+07	7.31631e+06	2.02677e+07	1.20354e+07	7.17914e+06	1.22992e+07	C05366	ko00998,ko01100,ko01110
mws0126	524.371	184.073	523.364	C26H54NO7P	[M+H]+	LysoPC 18:0	Lipids	LPC	19420-57-6	2	7.55508e+06	7.38776e+06	3.2682e+07	6.16101e+06	6.12626e+06	4.73689e+06	2.79084e+07	1.16643e+07	1.41585e+07	1.32305e+07	1.62532e+07	1.48045e+07	16445753	1.2764e+07	1.54044e+07	-	-
mws0289	480.308	339.289	479.301	C23H46NO7P	[M+H]+	LysoPE 18:1	Lipids	LPE	89576-29-4	3	2.43887e+06	2.98787e+06	8.8127e+06	1.73497e+06	1.57894e+06	1.44179e+06	5.66239e+06	1.46861e+07	1.0212e+07	4.19951e+06	7.14117e+06	5.52233e+06	5.50945e+06	4.94848e+06	4.33278e+06	-	-
mws0369	303.233	258.9	304.24	C20H32O2	[M-H]-	Arachidonic Acid	Lipids	Free fatty acids	506-32-1	2	33161.3	57117.2	43187.4	6480.66	16481.7	13743	17721.3	42094	29733.9	68259.4	72134.8	33895.2	65470.1	19122.9	50647.7	C00219	ko00590,ko00591,ko01040,ko01100
mws0885	153.019	109.029	154.027	C7H6O4	[M-H]-	2,4-Dihydroxybenzoic acid	Phenolic acids	Phenolic acids	89-86-1	3	1.4786e+06	5.87459e+06	4.28738e+06	1.43846e+06	356321	1.96836e+06	4.51703e+06	5.57693e+06	2.42805e+06	9.27932e+06	4.28735e+06	6.44975e+06	1.68016e+07	1.27059e+07	1.80656e+07	-	-
mws1002	345.062	330	346.069	C17H14O8	[M-H]-	Syringetin	Flavonoids	Flavonols	4423-37-4	3	76000.9	104780	44688.6	32001.8	20169.7	41517.3	85217.1	121670	56999.5	151284	96599.8	34648.7	113877	45510.4	62048.3	C11620	ko00944
mws1024	147.045	129	148.052	C9H8O2	[M-H]-	p-Coumaraldehyde	Phenolic acids	Phenolic acids	2538-87-6	3	595995	872861	1.8252e+06	256229	262455	241833	508457	535548	615897	858898	303796	1.67788e+06	1.24945e+06	1.19509e+06	1.22192e+06	C05608	ko00940,ko01100,ko01110
mws1075	177.055	121	176.047	C10H8O3	[M+H]+	7-Methoxycoumarin	Lignans and Coumarins	Coumarins	531-59-9	3	584177	494638	584302	349594	462397	368399	1.18445e+06	1.03965e+06	868963	1.85122e+06	832594	698646	1.42027e+06	1.19261e+06	1.63226e+06	C09268	-
mws2212	179.035	135.046	180.042	C9H8O4	[M-H]-	Caffeic acid	Phenolic acids	Phenolic acids	331-39-5	1	2.13952e+06	4.60964e+06	1.05759e+07	2.0541e+06	3.36531e+06	2.83498e+06	4.83841e+06	6.71438e+06	6.47085e+06	1.28775e+07	5.50659e+06	1.35256e+07	7.67712e+06	5.84388e+06	5.96158e+06	C01197	ko00940,ko01100,ko01110
MWSHY0065	291.086	139.038	290.079	C15H14O6	[M+H]+	Catechin	Flavonoids	Flavanols	154-23-4	2	9.11853e+06	5.70852e+06	2.1548e+06	48626.2	131420	26390.6	877473	441256	491085	266894	81425.7	438131	742168	385490	206237	C06562	ko00941,ko01110
MWSHY0174	291.086	139.04	290.079	C15H14O6	[M+H]+	Epicatechin	Flavonoids	Flavanols	490-46-0	3	7.06971e+06	7.00781e+06	1.95805e+06	9	9	9	733642	395697	527714	114903	75510.7	208721	482996	359934	189327	C09727	ko00941,ko01100,ko01110
MWSmce439	147.046	119.051	148.052	C9H8O2	[M-H]-	3,4-Dihydrocoumarin	Lignans and Coumarins	Coumarins	119-84-6	2	501584	831822	1.61523e+06	241882	245507	237807	461615	504827	546532	801038	281056	1.43365e+06	1.10375e+06	951590	1.08413e+06	C02274	-
MWSmce675	271.083	108.022	272.09	C12H16O7	[M-H]-	Arbutin*	Phenolic acids	Phenolic acids	497-76-7	3	328747	130596	460628	89858.9	67801.1	81443.1	251163	183598	253737	329570	170044	361866	617902	308625	441431	C06186	ko00010
MWSslk201	437.144	59.0139	438.153	C21H26O10	[M-H]-	Sec-O-Glucosylhamaudol	Others	Chromone	80681-44-3	3	132061	70301.4	146817	9	9	9	107264	92698.3	83857.4	100427	43307.9	154311	252709	126590	240903	C17484	-
pmb0490	235.144	147.044	234.137	C13H18N2O2	[M+H]+	p-Coumaroylputrescine	Alkaloids	Phenolamine	34136-53-3	3	1.75782e+06	798642	2.37419e+06	468918	844339	1.26661e+06	5.91747e+06	3.75394e+06	2.20556e+06	4.50288e+06	2.2906e+06	5.29947e+06	7.70595e+06	1.42885e+06	2.75626e+06	C18326	ko00330,ko01100
pmb0626	757.219	433.4	756.211	C33H40O20	[M+H]+	Apigenin-6-C-glucoside-7-O-Sophoroside	Flavonoids	Flavones	-	3	175804	42917.4	289370	9	9	9	26808.4	32662.1	39212.9	170132	108234	130095	241209	79766.5	91856.9	-	-
pmb0854	518.324	184.073	517.317	C26H48NO7P	[M+H]+	LysoPC 18:3	Lipids	LPC	-	2	9.39724e+06	1.5369e+07	7.01251e+07	7.76585e+06	7.23386e+06	4.7528e+06	2.15618e+07	1.42634e+07	1.70152e+07	1.33879e+07	2.03939e+07	2.23464e+07	1.52409e+07	2.42968e+07	1.88589e+07	-	-
pmb0856	480.308	339.289	479.301	C23H46NO7P	[M+H]+	LysoPE 18:1(2n isomer)	Lipids	LPE	-	3	1.74992e+06	2.29421e+06	6.90172e+06	1.11377e+06	1.16243e+06	943019	3.97789e+06	1.25816e+07	6.65859e+06	2.77915e+06	4.45127e+06	4.22257e+06	3.60616e+06	3.45664e+06	2.73427e+06	-	-
pmb0864	426.262	285.242	425.254	C19H40NO7P	[M+H]+	LysoPE 14:0	Lipids	LPE	-	1	216136	213365	707690	160930	107174	79895.4	367363	933083	452765	174180	545212	213246	325050	205409	254642	-	-
pmb0865	518.324	184.073	517.317	C26H48NO7P	[M+H]+	LysoPC 18:3(2n isomer)	Lipids	LPC	-	1	869807	1.65672e+06	6.36736e+06	724445	775671	496313	2.83016e+06	4.35128e+06	3.84404e+06	1.39729e+06	2.31757e+06	2.38622e+06	1.75783e+06	2.45373e+06	2.26711e+06	-	-
pmb0880	482.324	341.305	481.317	C23H48NO7P	[M+H]+	LysoPE 18:0(2n isomer)	Lipids	LPE	-	3	39613	50265.6	105379	9	9	9	82429.6	200118	123314	52746.8	88779.6	53789.7	78991.3	64433.2	61840.1	-	-
pmb0883	482.324	341.305	481.317	C23H48NO7P	[M+H]+	LysoPE 18:0	Lipids	LPE	69747-55-3	3	424033	310153	1.79327e+06	283619	221663	182417	777234	774962	754766	594734	554874	781230	802195	389739	648408	-	-
pmb0962	235.1	118.3	234.158	C10H22N2O4	[M+H]+	L-Lysine-Butanoic Acid	Amino acids and derivatives	Amino acids and derivatives	80407-71-2	3	18397	18742.3	48526.2	9	9	9	211209	9	2.40447e+06	2.91987e+06	2.24971e+06	2.92334e+06	97882.2	48436.3	300309	-	-
pmb2406	510.355	184.073	509.348	C25H52NO7P	[M+H]+	LysoPC 17:0	Lipids	LPC	50930-23-9	3	3.62121e+06	2.95837e+06	1.28708e+07	1.35185e+06	1.37256e+06	1.23908e+06	5.32171e+06	1.89611e+06	2.9263e+06	2.6226e+06	4.47021e+06	3.39242e+06	4.60174e+06	4.52029e+06	4.72396e+06	-	-
pmb2643	225.186	207	226.193	C14H26O2	[M-H]-	Myristoleic acid	Lipids	Free fatty acids	544-64-9	3	61907.1	89516.4	52208.2	9	9	9	38618.2	50857.3	10716.5	49730.7	55974.2	49598.4	48168.3	42811.7	46450.3	C08322	-
pmc0281	400.146	136.11	399.139	C15H21N5O8	[M+H]+	Ribosyladenosine	Nucleotides and derivatives	Nucleotides and derivatives	-	3	3.78687e+06	5.91782e+06	8.29692e+06	1.67889e+06	1.81916e+06	2.90917e+06	3.83466e+06	4.47866e+06	1.01933e+07	8.40607e+06	5.80406e+06	1.77526e+07	1.57234e+07	6.71157e+06	1.08453e+07	-	-
pmc0960	544.34	184.073	543.332	C28H50NO7P	[M+H]+	LysoPC 20:4	Lipids	LPC	-	3	55008.9	233447	126283	33469.3	75823	31427.2	91286.4	218385	146138	340778	89344.6	86744.3	357708	70305.2	112195	-	-
pmd0136	524.371	184.073	523.364	C26H54NO7P	[M+H]+	LysoPC 18:0(2n isomer)	Lipids	LPC	-	1	8.79681e+06	9.66431e+06	4.17264e+07	7.67567e+06	7.80076e+06	5.53138e+06	3.3022e+07	1.33996e+07	1.81114e+07	1.63576e+07	2.02949e+07	1.87401e+07	2.02353e+07	1.52684e+07	2.0762e+07	-	-
pmn001710	521.13	359.08	522.137	C24H26O13	[M-H]-	Rosmarinic acid-3'-O-glucoside	Phenolic acids	Phenolic acids	910028-78-3	3	364820	351121	852693	123303	144643	185244	406107	385442	613629	876976	803973	1.27234e+06	1.55244e+06	617228	1.00616e+06	-	-
pmp001281	522.355	184.073	521.348	C26H52NO7P	[M+H]+	LysoPC 18:1	Lipids	LPC	-	2	2.48525e+06	3.10807e+06	8.92204e+06	2.06074e+06	1.96297e+06	1.93198e+06	7.99585e+06	5.43488e+06	5.3082e+06	3.80523e+06	4.4839e+06	5.37277e+06	4.66269e+06	5.24596e+06	3.72826e+06	-	-
Zmbn005559	349.086	187.034	350.094	C16H18N2O5S	[M-H]-	Indole-3-cyano-2-O-glucoside	Alkaloids	Plumerane	-	3	172372	120421	109161	53888.8	65296.9	62483	122761	205499	412325	716950	598334	322650	214582	149263	142410	-	-
Zmdp000917	160.107	114.036	159.101	C6H13N3O2	[M+H]+	δ-Guanidinovaleric acid	Organic acids	Organic acids	462-93-1	3	311665	441557	249265	177100	162975	151860	322079	256492	955005	663673	1.32562e+06	835995	367599	557439	283183	-	-
Zmpn003044	161.025	133.029	162.032	C9H6O3	[M-H]-	Umbelliferone	Lignans and Coumarins	Coumarins	93-35-6	3	185401	105555	314107	79124.5	40832.8	185963	341006	269575	371421	301377	306308	301453	609058	158699	278219	C09315	ko00940,ko01110
Zmxn110201	331.102	108.021	332.111	C14H20O9	[M-H]-	2,6-Dimethoxy-4-hydroxyphenol-1-O-ß-D-glucopyranoside*	Others	Others	-	3	48454.4	16030.9	47274.3	14626	18338.4	20403.9	44671	27962.5	44029.9	51142.6	43538.9	49557	121288	51885.6	61121.9	-	-
Zmyn004548	291.197	235.174	292.204	C18H28O3	[M-H]-	12-Oxo-phytodienoic acid	Lipids	Free fatty acids	85551-10-6	3	92567.2	133940	150336	108993	68851.6	97669.1	161683	248170	241142	249050	229606	240062	238505	160596	173589	C01226	ko00592,ko01100,ko01110
Zmzp006646	317.066	302.043	316.058	C16H12O7	[M+H]+	Capillarisin	Others	Chromone	56365-38-9	3	893047	1.04407e+06	411131	58191.5	117755	43843.5	213882	279616	175532	256706	252516	116158	570717	443091	412933	C08999	-
Lmdp003509	435.092	303.061	434.085	C20H18O11	[M+H]+	Quercetin-3-O-xyloside (Reynoutrin)*	Flavonoids	Flavonols	549-32-6	3	572509	762508	808124	541551	792435	932751	673232	1.25777e+06	1.15916e+06	1.20592e+06	1.38114e+06	1.42827e+06	369424	202160	325608	-	-
Lmyn002540	368.099	162.056	369.106	C16H19NO9	[M-H]-	Dioxindole-3-acetyl-3-O-glucoside	Alkaloids	Plumerane	-	3	104348	51381.7	63388.6	24082.5	24093.7	14736.3	9	9	9	70280.6	72931.6	119684	408119	199169	181344	-	-
mws0597	190.051	146	191.058	C10H9NO3	[M-H]-	5-Hydroxyindole-3-acetic acid	Alkaloids	Plumerane	54-16-0	3	225883	251631	222407	207682	247998	219788	36265.3	87465.5	77850	278324	210489	444488	211208	175700	227457	C05635	ko00380,ko01100
MWS1812	171.174	55.054	170.167	C11H22O	[M+H]+	2-Undecanone	Others	Ketone compounds	112-12-9	3	534512	396998	339766	414848	326200	501567	399323	429865	425225	252608	1.2753e+06	773430	9	9	9	C01875	-
MWSHY0098	307.081	139.039	306.074	C15H14O7	[M+H]+	Epigallocatechin	Flavonoids	Flavanols	970-74-1	3	70916.7	95555.7	151102	41046.3	59939.3	27206.4	47074	173188	159017	39296.2	134110	163464	9	9	9	C12136	ko00941,ko01110
MWSmce221	193.046	91.0528	192.042	C10H8O4	[M+H]+	5,7-Dihydroxy-4-methylcoumarin	Lignans and Coumarins	Coumarins	2107-76-8	3	2.55384e+06	2.54557e+06	1.87134e+06	1.5975e+06	1.27387e+06	1.32428e+06	2.58962e+06	2.14069e+06	2.04641e+06	9	9	9	3.98217e+06	2.35688e+06	3.76953e+06	-	-
MWStz152	206.082	118.069	205.074	C11H11NO3	[M+H]+	2-(Acetylamino)-3-phenyl-2-propenoic acid*	Alkaloids	Alkaloids	5469-45-4	3	81801.3	69634.9	98767	153038	181095	111351	125665	177923	275062	333213	523768	314628	9	9	9	-	-
pmb3317	371.1	179.1	372.106	C16H20O10	[M-H]-	Quinacyl syringic acid	Phenolic acids	Phenolic acids	-	3	82438.2	78115.3	93073	74388.7	77948.6	79935.6	9	9	9	9	9	9	25005	77395	92707.7	-	-
pme0428	237.084	103	238.084	C12H14O5	[M-H]-	3,4,5-Trimethoxycinnamic acid	Phenolic acids	Phenolic acids	90-50-6	3	9513.42	12238.1	10576.9	6716.19	8337.83	10387.8	7023.38	54230	56699.7	3669.1	11425.2	7197.77	3943.04	1942.59	6082.85	-	-
pmn001515	325.057	93	326.064	C14H14O9	[M-H]-	3-Galloylshikimic acid	Phenolic acids	Phenolic acids	110082-91-2	3	51481.5	57003.2	71885.5	48522.9	44953.8	64493.8	9	9	9	32056.3	43459.8	66514	9	9	9	-	-
mws2125	166.975	78.7	167.982	C3H5O6P	[M-H]-	Phosphoenolpyruvate	Organic acids	Organic acids	138-08-9	3	177523	216578	186471	444158	209737	465868	294366	58966.5	370157	449271	516958	306100	9	9	9	C00074	ko00010,ko00020,ko00400,ko00440,ko00620,ko00710,ko00998,ko01100,ko01110,ko01200,ko01230,ko01240
Cmbp005523	417.116	163.039	416.111	C21H20O9	[M+H]+	1,3-O-Dicaffeoylglycerol	Phenolic acids	Phenolic acids	-	3	157413	72592.7	155081	29129.6	37698	134192	128484	41845.4	105400	53757.6	83791.4	69804.4	73442.9	108481	180809	-	-
Cmcp004307	339.178	144.081	338.163	C20H22N2O3	[M+H]+	Perivine	Alkaloids	Plumerane	2673-40-7	3	369384	664181	662636	497800	369009	1.15086e+06	1.43179e+06	947700	716756	715282	586456	392384	284756	80358.5	136455	-	-
Cmjn004337	401.144	269.104	402.153	C18H26O10	[M-H]-	Benzyl-(2''-O-xylosyl)glucoside	Phenolic acids	Phenolic acids	-	2	3.22946e+06	5.62276e+06	3.48383e+06	1.05249e+06	1.41434e+06	1.07878e+06	1.71173e+06	1.3833e+06	1.55322e+06	2.42464e+06	3.91803e+06	2.44781e+06	3.79394e+06	7.50496e+06	6.34317e+06	-	-
Cmsn001914	525.198	179.071	526.205	C25H34O12	[M-H]-	7R,8S-erythro-3',4,9,9'-tetrahydroxy-3-methoxy-8-O-4'-neolignan-7-O-glucopyr-anoside,	Lignans and Coumarins	Lignans	-	2	4.1013e+06	4.14665e+06	5.14501e+06	9	6.50687e+06	3.64518e+06	4.50904e+06	6.90467e+06	5.76277e+06	2.12376e+07	6.29567e+06	1.80228e+07	1.48392e+07	1.50679e+07	1.91299e+07	-	-
Cmsp003083	521.201	131.049	520.194	C26H32O11	[M+H]+	Dehydrodiconiferyl alcohol-4-O-glucoside*	Others	Others	107870-88-2	3	108894	79744	292503	191646	224584	139502	617128	50984.2	99394.6	87961	149606	325850	177508	79338.1	167029	-	-
Cmsp004305	493.206	163.075	492.2	C25H32O10	[M+H]+	(7S,8R-Threo-3',4,9'-trihydroxy-3-methoxy-4',7-epoxy-neolignan-9-O-rhamnoside	Lignans and Coumarins	Lignans	-	3	9	28568.2	188604	180093	292773	297567	503978	265550	130109	220007	289410	254663	207387	146406	290541	-	-
Cmsp005051	523.229	137.059	522.21	C26H34O11	[M+H]+	Isolariciresinol-9-O-glucoside	Lignans and Coumarins	Lignans	-	3	241342	181672	412209	195382	344148	297914	767104	657826	358164	710333	360195	572980	1.28063e+06	687612	680390	-	-
Cmyp002064	463.125	301.078	462.116	C22H22O11	[M+H]+	Yuanhuanin	Flavonoids	Flavones	83133-14-6	3	6.37659e+06	1.1111e+07	9.38145e+06	2.56788e+06	1.29514e+07	772454	1.5294e+06	411218	1.07657e+06	501919	1.24629e+06	9.54317e+06	647579	2.19717e+06	678809	-	-
HJAP064	565.118	317.076	564.088	C25H24O15	[M+H]+	Isorhamnetin-3-O-(6''-malonyl)glucoside	Flavonoids	Flavonols	-	3	357266	208612	310731	125927	114524	387356	1.47742e+06	784584	534863	192842	663377	271558	211001	160368	193235	-	-
HJAP104	107.049	77.0446	106.041	C7H6O	[M+H]+	Benzaldehyde	Phenolic acids	Phenolic acids	100-52-7	3	1.18752e+06	1.60904e+06	1.74837e+06	895584	1.21269e+06	1.24241e+06	1.84945e+06	1.1483e+06	1.87162e+06	1.90434e+06	1.38037e+06	1.76445e+06	1.54031e+06	2.1451e+06	1.91283e+06	C00261	ko01100
HJN003	385.113	223.062	386.122	C17H22O10	[M-H]-	1-O-Sinapoyl-β-D-glucose	Phenolic acids	Phenolic acids	-	2	222142	89658.9	136055	90528.4	139974	88362.3	153638	136446	282395	9	175837	167458	9	187046	9	C01175	ko00940
HJN012	377.16	329.139	378.168	C20H26O7	[M-H]-	4,7,9,9'-Tetrahydroxy-3,3'-dimethoxy-8-O-4'-neolignan	Phenolic acids	Phenolic acids	-	1	91291.6	189525	164693	1.07471e+06	1.28725e+06	475565	1.10642e+06	469243	538060	498491	218788	508931	127251	166342	136360	-	-
HJN025	123.043	122.037	124.052	C7H8O2	[M-H]-	4-Hydroxybenzyl Alcohol	Phenolic acids	Phenolic acids	623-05-2	3	11630.1	12394.1	15418.7	15124.5	14563.1	18973.3	26205.7	41243.7	25753.1	23491.4	24187.9	20329.4	30252.3	19876.9	28419.9	C17467	-
HJN037	183.03	124.02	184.037	C8H8O5	[M-H]-	4-O-Methylgallic Acid	Phenolic acids	Phenolic acids	4319-02-2	3	40173.2	53289.6	43615.1	61688.5	9	64192.8	95375.9	108923	73036.8	128807	45031.3	9	111188	98749.7	89658.1	-	-
HJN051	623.163	315.05	624.168	C28H32O16	[M-H]-	Tamarixetin-3-O-rutinoside	Flavonoids	Flavonols	-	2	196644	207531	185121	138437	162753	379144	1.53713e+06	1.36141e+06	874652	264439	954979	76667.6	628989	332274	478320	-	-
HJN086	449.11	287.057	450.116	C21H22O11	[M-H]-	Eriodictyol-3'-O-glucoside	Flavonoids	Flavanones	-	3	659541	356530	475476	115614	480272	165316	267852	140448	348736	104142	230168	427661	250387	475584	205916	-	-
HJN093	451.089	313.054	452.095	C20H20O12	[M-H]-	2-O-Salicyl-6-O-Galloyl-D-Glucose	Phenolic acids	Phenolic acids	-	3	683953	227664	573426	9	10568.5	18259.2	50358	35224.3	40484.5	9	9	9	72355.3	9	8953.34	-	-
HJN110	455.359	455.359	456.36	C30H48O3	[M-H]-	Betulinic acid*	Terpenoids	Triterpene	472-15-1	3	59279.6	43217.4	26373.4	60461.7	48461.8	64053.6	90005	61528	73445.1	63699.2	55742.2	80103.7	86421.3	66013.7	77279	C08619	-
Hmbn002645	151.04	135.009	152.048	C8H8O3	[M-H]-	3,4-Dihydroxyacetophenone	Phenolic acids	Phenolic acids	1197-09-7	3	30203	14378.4	38472.8	28191.2	22651.5	20684.1	18332.5	26045.9	29114.6	19410.5	26247.7	22778	16165.4	18622.1	23004.5	C10675	-
Hmbn002692	517.158	175.04	518.164	C22H30O14	[M-H]-	6'-O-Feruloyl-D-sucrose	Phenolic acids	Phenolic acids	118230-77-6	3	77785.6	59683.8	92594.4	123441	120040	83527.6	94128.9	65304.4	128584	139486	30327.6	214364	89886.9	22296.7	58094.6	-	-
Hmbn005951	383.115	163.04	384.121	C21H20O7	[M-H]-	1,3-O-Di-p-Coumaroylglycerol	Phenolic acids	Phenolic acids	-	3	49113.5	32318.3	7420.59	30141.4	14037	32649.7	15199.1	17406.2	19222.9	73544.4	31289.5	39929.6	112415	45238.6	143108	-	-
Hmbp002730	287.055	153.01	286.047	C15H10O6	[M+H]+	Isoscutellarein*	Flavonoids	Flavones	41440-05-5	1	2.51607e+06	3.02316e+06	2.4079e+06	180372	794606	33538.1	1.94546e+06	64820.2	647411	136475	125090	4.054e+06	1.48506e+06	2.74357e+06	1.59577e+06	C10097	-
Hmcn000192	209.067	59.0139	210.073	C7H14O7	[M-H]-	Sedoheptulose	Others	Saccharides	3019-74-7	3	3.3913e+06	4.55695e+06	5.43851e+06	4.83917e+06	4.46353e+06	4.66033e+06	5.2635e+06	8.09942e+06	8.05202e+06	8.5541e+06	7.80655e+06	8.07793e+06	6.24767e+06	5.02517e+06	6.13477e+06	C02076	ko00710,ko01100
Hmcn002743	417.155	181.04	418.162	C22H26O8	[M-H]-	Lirioresinol A	Lignans and Coumarins	Lignans	-	3	214349	136834	264231	37688.2	38265.6	96128.5	105687	66274.1	97801.5	147875	70976.7	135688	433527	149727	307773	-	-
Hmcp002123	193.05	178.02	192.042	C10H8O4	[M+H]+	Isoscopoletin (6-Hydroxy-7-Methoxycoumarin)	Lignans and Coumarins	Coumarins	776-86-3	3	289861	248383	423334	157576	101595	129912	497061	202592	189228	9	145883	9	817387	371448	382241	C18079	-
Hmcp002207	479.118	317.06	478.111	C22H22O12	[M+H]+	Isorhamnetin-7-O-glucoside (Brassicin)*	Flavonoids	Flavonols	6743-96-0	3	172953	137473	158218	200173	229110	245098	497782	1.16444e+06	686969	537877	721637	560482	306368	264172	357525	-	-
Hmcp002298	479.118	347.07	478.111	C22H22O12	[M+H]+	Limocitrin-3-O-arabinoside	Flavonoids	Flavonols	-	3	184180	75972.9	138403	46785.6	207775	205180	88520.3	96199.7	82736.3	299631	248174	240243	78181.5	48346.1	51230	-	-
Hmcp003783	211.087	193.07	210.079	C13H10N2O	[M+H]+	1-Acetyl-β-carboline	Alkaloids	Plumerane	-	2	3.55887e+06	3.07092e+06	4.0203e+06	4.73616e+06	6.1583e+06	4.50781e+06	2.56634e+06	1.62446e+06	2.21473e+06	5.15221e+06	1.75805e+06	9.03335e+06	3.11282e+06	7.52794e+06	9.26468e+06	-	-
Hmcp009963	180.137	123.07	180.138	C11H18NO+	[M]+	Candicine	Alkaloids	Phenolamine	6656-13-9	3	191559	193376	288411	216353	212387	198956	316955	211207	238557	228661	308096	287579	236788	180389	207621	C10575	-
Hmgn002833	371.115	297.11	372.12	C20H20O7	[M-H]-	4-Ketopinoresinol	Lignans and Coumarins	Lignans	-	3	495099	462933	414772	503767	386369	595641	447408	429081	552271	775610	671252	920797	591324	689872	711879	-	-
Hmgn004139	373.131	329.048	374.136	C20H22O7	[M-H]-	Isohydroxymatairesinol	Lignans and Coumarins	Lignans	-	3	342075	174343	214740	59921.2	89905.3	69608.1	83084.9	137205	161286	385799	134799	287036	719629	294984	378822	-	-
Hmgn004693	371.114	327.03	372.122	C20H20O7	[M-H]-	8-Hydroxy-α-conidendrin	Lignans and Coumarins	Lignans	-	3	87012.9	96045.5	63770.5	104497	74930.4	111120	83789.9	87313.4	106777	139550	125723	166462	108872	113315	136867	-	-
Hmgp002148	479.12	317.06	478.112	C22H22O12	[M+H]+	Nepetin-7-O-alloside*	Flavonoids	Flavones	-	3	172953	137473	158218	200173	229110	245098	497782	1.16444e+06	686969	537877	721637	560482	306368	264172	357525	-	-
Hmgp002327	188.071	118.06	187.063	C11H9O2N	[M+H]+	3-amino-2-naphthoic acid	Alkaloids	Alkaloids	-	1	6.10111e+06	6.27355e+06	3.53868e+06	4.18567e+06	5.58158e+06	4.18724e+06	2.60814e+06	2.94963e+06	6.08184e+06	3.25734e+06	3.90323e+06	3.15807e+06	4.88748e+06	8.31877e+06	6.43978e+06	-	-
Hmhn003067	325.093	119.05	326.1	C15H18O8	[M-H]-	Phenylpropionic acid-O-β-D-glucopyranoside	Phenolic acids	Phenolic acids	-	1	491339	301853	191797	822103	1.02552e+06	478477	649521	488192	622655	881135	705489	625046	896160	566806	811623	-	-
Hmhp001812	282.12	136.06	281.112	C11H15N5O4	[M+H]+	2'-O-Methyladenosine	Nucleotides and derivatives	Nucleotides and derivatives	2140-79-6	1	809112	871721	87145.1	1.04945e+06	1.34307e+06	1.40105e+06	529831	905375	688375	1.41953e+06	929626	638786	795331	1.29765e+06	1.59047e+06	-	-
Hmln000659	331.069	169.01	332.075	C13H16O10	[M-H]-	3-O-Galloyl-D-glucose*	Phenolic acids	Phenolic acids	-	3	806358	494584	701784	685736	753086	1.09523e+06	1.87736e+06	1.49561e+06	1.33155e+06	3.86184e+06	7.64738e+06	2.10673e+06	2.16306e+06	721967	1.02195e+06	-	-
Hmln000873	331.067	169.01	332.075	C13H16O10	[M-H]-	2-O-Galloyl-D-glucose	Phenolic acids	Phenolic acids	-	3	5.5181e+06	5.40254e+06	1.65025e+07	5.54114e+06	1.41775e+06	2.09799e+07	2.19899e+07	1.00974e+07	9.95139e+06	1.70509e+07	1.83443e+07	9.84345e+06	2.48207e+07	1.80882e+07	2.56383e+07	-	-
Hmln002199	505.101	300.033	506.107	C23H22O13	[M-H]-	Quercetin-3-O-(6''-O-acetyl)galactoside	Flavonoids	Flavonols	-	3	26525.2	24375.4	20859.7	12759.5	10340.3	35483.9	216757	167159	86391.9	16165.8	70799.8	10334.6	30068	11505.9	17850.5	-	-
Hmln003169	387.145	329.139	388.153	C21H24O7	[M-H]-	Trachelogenin	Lignans and Coumarins	Lignans	34209-69-3	3	376685	438133	773712	524896	565556	573595	422413	386649	363952	349597	615967	547770	219323	239468	456908	C10891	-
Hmln005624	257.082	121.03	258.089	C15H14O4	[M-H]-	2,4,4'-trihydroxydihydrochalcone	Flavonoids	Chalcones	15097-74-2	3	12309.7	5179.64	23303.8	12722.3	8096.2	13096.8	22964.8	18448.5	11492.9	14240.7	19743.9	14251.4	39824.6	30615	40781.6	-	-
Hmlp000935	154.087	137.06	153.078	C8H11NO2	[M+H]+	Vanillylamine	Alkaloids	Phenolamine	1196-92-5	3	264319	205849	66082.8	327497	269436	289214	178226	450590	223281	682149	1.30337e+06	488993	331626	225609	334320	C16666	ko00998,ko01100,ko01110
Hmlp003129	359.149	137.063	358.142	C20H22O6	[M+H]+	Matairesinol	Lignans and Coumarins	Lignans	580-72-3	3	172932	193838	462133	276293	450008	262890	885133	1.21676e+06	1.08434e+06	1.7563e+06	1.46911e+06	1.0821e+06	634491	297608	471841	C10682	ko00998,ko01100,ko01110
Hmlp005105	285.076	270.05	284.068	C16H12O5	[M+H]+	3,7-dihydroxy-4'-methoxyflavone	Flavonoids	Flavones	-	3	186908	200161	295745	277611	617278	329149	418948	385608	402621	827592	322552	601446	410662	345266	592935	-	-
Hmlp005624	285.077	270.05	284.068	C16H12O5	[M+H]+	3',7-dihydroxy-4'-methoxyflavone	Flavonoids	Flavones	-	3	244758	197666	278523	323607	586901	357037	379994	387603	348315	964862	284796	564386	432620	358670	490890	-	-
Hmmn002544	355.104	193.05	356.111	C16H20O9	[M-H]-	Ferulic acid-4-O-glucoside	Phenolic acids	Phenolic acids	117405-51-3	3	1.18195e+06	1.23742e+06	3.9748e+06	1.24366e+06	807774	337659	2.99471e+06	5.92304e+06	4.81723e+06	1.42443e+06	3.83526e+06	7.58876e+06	1.37739e+06	436384	1.30402e+06	-	-
Hmmp001310	188.071	118.065	187.063	C11H9NO2	[M+H]+	3-Indoleacrylic acid	Alkaloids	Plumerane	1204-06-4	1	6.18093e+06	5.92874e+06	3.72416e+06	4.45844e+06	5.68403e+06	3.53879e+06	2.85935e+06	2.74517e+06	5.72694e+06	2.79926e+06	3.90092e+06	3.01132e+06	5.23546e+06	8.27531e+06	5.95958e+06	C21283	-
Hmmp001541	298.113	136.06	297.1	C17H15NO4	[M+H]+	(E)-3-(3',5'-Dimethoxy-4'-hydroxy-benzylidene')-2-indolinone	Alkaloids	Plumerane	-	3	263513	434295	134858	495787	315276	568679	414331	554166	454220	591694	868561	463078	507549	466160	657737	-	-
Hmmp004965	463.124	301.07	462.116	C22H22O11	[M+H]+	Diosmetin-7-O-glucoside*	Flavonoids	Flavones	20126-59-4	3	6.07403e+06	1.10498e+07	8.04839e+06	2.10689e+06	1.42248e+07	854725	1.3927e+06	389156	1.11767e+06	584644	1.4147e+06	9.13391e+06	553766	2.26938e+06	609673	-	-
Hmpp002612	611.161	287.05	610.153	C27H30O16	[M+H]+	Luteolin-7-O-gentiobioside	Flavonoids	Flavones	-	3	889972	583475	277757	39485.1	5.46569e+06	153181	775419	52032.6	1.60246e+06	71642.1	591248	2.58422e+06	499235	275877	177993	-	-
Hmpp003270	449.108	287.05	448.101	C21H20O11	[M+H]+	Luteolin-4'-O-glucoside*	Flavonoids	Flavones	6920-38-3	3	1.24039e+06	1.49159e+06	1.66778e+06	214332	1.08218e+06	9	316313	9	236248	577025	276992	3.39503e+06	217848	712134	308091	-	-
Hmqn000843	301.093	123.008	302.1	C13H18O8	[M-H]-	Tachioside	Phenolic acids	Phenolic acids	109194-60-7	2	4.02187e+06	821574	4.09455e+06	4.93042e+06	5.02272e+06	5.09794e+06	7.53399e+06	4.58484e+06	4.80623e+06	4.17877e+06	5.61799e+06	4.15825e+06	7.26255e+06	4.10957e+06	5.06108e+06	-	-
Hmqn003054	329.235	311.221	330.24	C18H34O5	[M-H]-	9,10,11-Trihydroxy-12-octadecenoic acid	Lipids	Free fatty acids	61911-67-9	3	1.73922e+06	1.95033e+06	4.04648e+06	2.54488e+06	2.56614e+06	2.77531e+06	1.98368e+06	2.10771e+06	1.67044e+06	2.09897e+06	3.3912e+06	3.11868e+06	1.06013e+06	1.15587e+06	2.29045e+06	-	-
Hmqn003268	303.052	151.03	304.059	C15H12O7	[M-H]-	5,7,3',4',5'-Pentahydroxydihydroflavone	Flavonoids	Flavanones	-	3	102831	126578	26475.1	9	41961	15525.5	57983.5	32522.2	107772	9	9	9	26586.7	58936.9	20069.9	-	-
Hmqn004825	293.212	275.2	294.219	C18H30O3	[M-H]-	Rabdosia acid A	Lipids	Free fatty acids	-	3	122442	155532	208928	210730	127037	162148	174207	268757	240763	245066	316600	365220	193515	168374	191310	-	-
Hmqp000191	505.176	127.03	504.17	C18H32O16	[M+H]+	Planteose	Others	Saccharides	470-57-5	2	101420	62207.2	146711	163810	82960.1	101887	93814.7	119107	111779	84805.8	89534	131783	131991	105376	122312	C03848	-
Hmqp005411	297.243	81.07	296.234	C18H32O3	[M+H]+	9-Oxo-12Z-Octadecenoic acid*	Lipids	Free fatty acids	112543-32-5	3	746440	609111	1.4111e+06	3.73462e+06	2.55646e+06	3.40117e+06	2.18919e+06	2.47306e+06	2.23426e+06	1.34275e+06	2.91946e+06	1.91278e+06	587557	540669	804329	-	-
Hmqp005455	297.243	81.07	296.234	C18H32O3	[M+H]+	15(R)-Hydroxylinoleic Acid*	Lipids	Free fatty acids	177931-23-6	3	736517	594031	1.4017e+06	3.54134e+06	2.43269e+06	3.87807e+06	2.05719e+06	2.37661e+06	2.0987e+06	1.31216e+06	2.98283e+06	1.82771e+06	580247	565640	828369	-	-
Hmqp006023	326.274	309.27	324.266	C20H36O3	[M+H]+	Ethyl 9-Hydroxy-10,12-octadecadienoic acid	Lipids	Free fatty acids	-	3	238556	484377	194800	384443	252277	194855	249358	249833	236934	195260	250194	350382	169517	503625	284567	-	-
Hmsp000364	144.098	98.09	143.095	C7H13NO2	[M+H]+	L-Cyclopentylglycine	Amino acids and derivatives	Amino acids and derivatives	2521-84-8	3	645540	899154	773971	1.08218e+06	982395	1.10919e+06	1.30661e+06	2.22019e+06	3.43536e+06	2.81209e+06	1.79044e+06	3.35368e+06	747510	704531	987949	-	-
Hmsp003093	179.034	77.04	178.027	C9H6O4	[M+H]+	3,7-Dihydroxychromen-4-one	Others	Chromone	-	3	2.57344e+06	2.29226e+06	2.379e+06	1.02501e+06	719751	1.0767e+06	1.25489e+06	1.22797e+06	1.2138e+06	1.86784e+06	1.91584e+06	2.02704e+06	2.72866e+06	3.03593e+06	2.96287e+06	-	-
Hmtn001288	181.051	135.045	182.059	C9H10O4	[M-H]-	Methyl 2,4-dihydroxyphenylacetate*	Phenolic acids	Phenolic acids	67828-42-6	3	126211	249997	285707	567121	421713	225009	171383	274898	451478	674172	1.30335e+06	1.50191e+06	139511	237881	117555	-	-
Hmtn001302	299.078	137.024	300.085	C13H16O8	[M-H]-	Glucosyloxybenzoic acid*	Phenolic acids	Phenolic acids	-	3	1.33528e+06	343474	1.92226e+06	124956	79882.5	828640	741259	1.38407e+06	431728	501253	627793	390214	599246	280570	397837	-	-
Hmtp000776	168.066	105.034	167.059	C8H9NO3	[M+H]+	4,5,6-Trihydroxy-2-cyclohexen-1-ylideneacetonitrile	Alkaloids	Alkaloids	-	3	1.48237e+06	1.79028e+06	633356	2.2757e+06	2.32544e+06	1.52984e+06	843048	1.27428e+06	1.38604e+06	1.48606e+06	1.52891e+06	793263	1.42897e+06	2.43574e+06	1.39222e+06	-	-
Hmyn001360	299.113	59.0128	300.135	C18H20O4	[M-H]-	Doitungbiphenyl A	Phenolic acids	Phenolic acids	-	3	330831	435641	291238	1.06809e+06	685423	560789	835280	334428	323350	294800	278408	205040	746682	1209901	861783	-	-
Hmyn007168	483.272	255.232	484.278	C22H45O9P	[M-H]-	LysoPG 16:0	Lipids	Glycerol ester	-	3	5515.9	6334.84	11928	7403.41	6678.58	4806.48	10042	9161.68	7067.45	3877.4	6614.77	6760.17	5756.94	6966.9	6934.85	-	-
Hmyp002656	222.075	130.064	221.068	C11H11NO4	[M+H]+	Methyl dioxindole-3-acetate	Alkaloids	Plumerane	57061-18-4	3	489012	125788	385754	116794	79722.2	154697	183801	199876	274537	406791	400008	371232	327204	410349	214732	-	-
HX1339	147.055	130.027	146.048	C8H6N2O	[M+H]+	4-puinazolinone(ISO1)	Alkaloids	Alkaloids	-	3	388629	909275	266006	365653	549846	425173	359042	323307	683192	391196	315979	272385	376524	787403	661861	-	-
HX1341	163.039	89.0379	162.032	C9H6O3	[M+H]+	7-hydroxy-2H-1-benzopyran-2-one	Lignans and Coumarins	Coumarins	-	1	4.93167e+06	5.74462e+06	1.78666e+07	1.89964e+06	4.14008e+06	2.44047e+06	6.69329e+06	2.02242e+07	1.98809e+07	3.90793e+06	1.31398e+07	2.20417e+07	3.07151e+06	2.82197e+06	2.46246e+06	-	-
HX1363	193.049	133.028	192.042	C10H8O4	[M+H]+	isoscopoletin	Lignans and Coumarins	Coumarins	-	3	675853	601612	1.12545e+06	472711	230393	398480	1.79091e+06	429232	898528	378530	286387	9	1.93976e+06	1.19271e+06	1.06079e+06	-	-
HX1365	147.043	91.0538	146.037	C9H6O2	[M+H]+	Coumarin	Lignans and Coumarins	Coumarins	91-64-5	1	407055	489722	268302	298109	173024	373229	413279	443359	634300	325582	9	9	843182	629078	650325	C05851	ko00940,ko01110
HX1372	377.159	163.076	376.152	C20H24O7	[M+H]+	guaiacylglycerol-β-coniferyl ether*	Lignans and Coumarins	Lignans	-	3	31529.5	43927.4	64779.2	152703	207795	177415	314612	559911	282264	365493	262229	269506	33273.5	60132.8	68106.5	-	-
Jmbn003691	311.114	59.01	312.121	C15H20O7	[M-H]-	3,4-dihydroxy-allylbenzene-3-O-β-D-glucopyranoside	Phenolic acids	Phenolic acids	-	1	606849	479484	864142	408066	485012	492581	621168	536593	882601	1.11211e+06	984401	1.23355e+06	2.82719e+06	939433	811706	-	-
Jmbn004420	359.078	161.02	360.084	C18H16O8	[M-H]-	Rosmarinic acid*	Phenolic acids	Phenolic acids	537-15-5	3	197740	173542	129667	103077	122227	167317	126606	115669	94450.4	385398	127955	218969	202964	132000	156936	C01850	ko00350,ko01100
Jmgn004021	449.109	269.05	450.116	C21H22O11	[M-H]-	6-C-Glucosyl-2-Hydroxynaringenin	Flavonoids	Flavanones	-	3	2.32758e+06	2.04491e+06	3.0065e+06	1.46491e+06	863575	1.12943e+06	2.12853e+06	2.09502e+06	2.42505e+06	5.19677e+06	3.49559e+06	8.8552e+06	7.43779e+06	4.84379e+06	5.94289e+06	-	-
Jmwn002117	331.103	153.02	332.111	C14H20O9	[M-H]-	2-(3,4-dihydroxyphenyl)ethanediol 1-O-β-D-glucopyranoside*	Phenolic acids	Phenolic acids	-	1	862953	351760	1.2128e+06	190973	132931	424581	616544	373393	574256	298440	971339	409337	1.61115e+06	576136	970647	-	-
Jmwn002620	341.086	161.02	342.095	C15H18O9	[M-H]-	Vanillic Acid-4-O-Glucuronide	Phenolic acids	Phenolic acids	-	3	126897	230148	885298	91931.2	157945	182569	212210	492331	566006	866227	2.56249e+06	1.61013e+06	124237	199464	9	-	-
Jmzn006005	177.055	117.04	178.063	C10H10O3	[M-H]-	3,4-Methylenedioxy cinnamyl alcohol	Lignans and Coumarins	Lignans	58095-76-4	3	189070	356263	150356	281744	219323	421931	241592	505701	399425	264984	646798	176253	252744	274176	229780	-	-
Lhhp102922	371.148	167.068	370.142	C21H22O6	[M+H]+	Fargesin	Lignans and Coumarins	Lignans	31008-19-2	3	931381	184484	844610	203074	180321	419553	851545	731986	232336	9	442177	521907	946589	245485	685766	C16957	-
Lhhp102923	327.157	137.057	326.152	C20H22O4	[M+H]+	(7'R,8'R)-7'8'-dihydro-7'-(5'-hydroxy-3'-methoxphenyl)-3-methoxy-8'-methyl-1-(E)-propenylbenzof-uran	Lignans and Coumarins	Lignans	-	3	8.72359e+06	4.68531e+06	8.92445e+06	6.93988e+06	1.17275e+07	5.70951e+06	1.03078e+07	5.26957e+06	6.66577e+06	1.25971e+07	4.6547e+06	1.03498e+07	3.30414e+07	1.52202e+07	2.65985e+07	-	-
Lhhp120823	193.084	105.069	192.079	C11H12O3	[M+H]+	Eugenyl formate	Others	Others	-	1	3.20645e+06	2.08748e+06	3.31452e+06	1.21053e+06	675224	1.40455e+06	3.56758e+06	1.32884e+06	1.38747e+06	233952	1.62958e+06	549111	1.69543e+06	1.01249e+06	918097	-	-
Lhkp101533	335.112	275.091	334.105	C17H18O7	[M+H]+	Byakangelicin	Lignans and Coumarins	Coumarins	482-25-7	3	239163	180799	73840.4	100732	115444	182991	68960	108809	108601	228720	177425	223157	378183	223670	438525	C09141	-
Lhsp101904	235.169	179.105	234.162	C15H22O2	[M+H]+	polygodial	Terpenoids	Sesquiterpenoids	6754-20-7	3	2.232e+06	2.31369e+06	2.34131e+06	2.36408e+06	2.66319e+06	2.53772e+06	2.32825e+06	2.24999e+06	2.46449e+06	2.51393e+06	2.43093e+06	2.55629e+06	2.35956e+06	2.32689e+06	2.41567e+06	C09712	-
Li512113	451.088	391.037	452.096	C20H20O12	[M-H]-	Maleoyl-caffeoylquinic acid	Phenolic acids	Phenolic acids	-	3	161896	172416	286036	83615	102001	114254	129646	152545	160631	95440	191602	174493	122840	98218.9	82656.1	-	-
Li512115	515.12	353.088	516.127	C25H24O12	[M-H]-	Isochlorogenic acid B*	Phenolic acids	Phenolic acids	14534-61-3	3	204617	98249.9	172930	58589.4	107971	174235	216334	1.06934e+06	326002	526834	163828	528666	206365	159915	174923	C10468	-
Lmbn000193	103.004	59.0139	104.011	C3H4O4	[M-H]-	Tartronate semialdehyde*	Organic acids	Organic acids	2480-77-5	3	318163	305901	285825	881561	698549	918278	381977	571433	556808	1.04026e+06	1.13362e+06	1.06248e+06	450753	456453	469441	C01146	ko00053,ko00630,ko01100
Lmbn000198	133.014	71.0139	134.022	C4H6O5	[M-H]-	3-Dehydro-L-Threonic Acid*	Others	Saccharides	-	1	3.18657e+06	4.82669e+06	7.7068e+06	4.05552e+06	6.52507e+06	7.54994e+06	3.60679e+06	1.4642e+06	1.99712e+06	2.56231e+06	3.29697e+06	3.63569e+06	3.72566e+06	2.76187e+06	3.53498e+06	C03064	ko00053,ko01100
Lmbn000216	147.03	57.0344	148.037	C5H8O5	[M-H]-	3-Methylmalic acid*	Organic acids	Organic acids	152204-30-3	1	2.27652e+06	2.68505e+06	1.9723e+06	3.32536e+06	3.30014e+06	2.64228e+06	3.63781e+06	3.50864e+06	4.35253e+06	3.69613e+06	3.81044e+06	3.93712e+06	2.30079e+06	2.97908e+06	2.27824e+06	C06032	ko00290,ko00660,ko01100,ko01210,ko01230
Lmbn001034	147.066	85.0294	148.074	C6H12O4	[M-H]-	2,3-Dihydroxy-3-methylpentanoic acid	Organic acids	Organic acids	562-43-6	3	39857.8	21893.8	42696.1	34600.4	9	24324.5	151083	442372	77157.5	39045.3	65143.5	48443.9	9	9	9	C06007	ko00290,ko01100,ko01110,ko01210,ko01230
Lmbn001288	131.035	87.0443	132.042	C5H8O4	[M-H]-	2-Hydroxy-2-methyl-3-oxobutanoic acid*	Organic acids	Organic acids	71698-08-3	3	120711	230874	94448.9	257138	227277	311570	463969	519267	404729	287053	400851	486968	314569	252410	217393	C06010	ko00290,ko00650,ko00660,ko00770,ko01100,ko01110,ko01210,ko01230
Lmbn001364	131.035	87.0453	132.042	C5H8O4	[M-H]-	4-Hydroxy-2-Oxopentanoic Acid*	Organic acids	Organic acids	3318-73-8	3	125512	221665	102857	244100	237503	279864	469077	508111	418613	288473	360506	525059	292205	260727	229008	C03589	ko00360,ko01100
Lmbn001467	158.082	116.072	159.089	C7H13NO3	[M-H]-	5-Acetamidopentanoic Acid	Organic acids	Organic acids	1072-10-2	3	340871	418030	266997	2.94592e+06	3.00047e+06	2.79606e+06	221054	1.13716e+06	1.27321e+06	1.07643e+06	2.25971e+06	1.09752e+06	70590.5	258959	138466	C03087	ko00310,ko01100
Lmbn001676	145.051	101.061	146.058	C6H10O4	[M-H]-	3-Hydroxy-3-Methyl-2-Oxopentanoic Acid*	Organic acids	Organic acids	-	3	33883.3	54196.8	18350.6	34304.1	29411.9	31399.9	39148.5	55909	51327.4	29592.8	33379.5	27032	29828.5	61383	39214.2	C14463	ko00290,ko01110,ko01210
Lmbn001718	129.056	57.0335	130.063	C6H10O3	[M-H]-	3-Methyl-2-oxopentanoic acid	Organic acids	Organic acids	24809-08-3	3	331576	46750.9	121934	94663.9	14683.4	29708.3	21049	32944.4	21675.5	48107.6	45485.3	109608	52840	60016.9	30395.9	C00671	ko00280,ko00290,ko00966,ko01100,ko01110,ko01210,ko01230
Lmbn001754	175.061	115.04	176.069	C7H12O5	[M-H]-	3-Isopropylmalic Acid*	Organic acids	Organic acids	921-28-8	3	4.87444e+06	4.14901e+06	2.93945e+06	3.29167e+06	7.35346e+06	2.68957e+06	2.81846e+06	3.1926e+07	2.12432e+07	2.00339e+07	3.34524e+07	2.45188e+07	3.14415e+06	2.22651e+06	3.40608e+06	C04411	ko00290,ko01100,ko01110,ko01210,ko01230
Lmbn001981	137.024	93.0346	138.032	C7H6O3	[M-H]-	2,5-Dihydroxybenzaldehyde	Phenolic acids	Phenolic acids	1194-98-5	2	699502	1.18135e+06	467552	3.04964e+06	2.14582e+06	1.81155e+06	4.73356e+06	3.4542e+06	3.15469e+06	2.30978e+06	1.33399e+06	1.11702e+06	9	5.20046e+06	1.94769e+06	C05585	ko00350,ko01100
Lmbn002072	159.066	97.0659	160.074	C7H12O4	[M-H]-	2-Propylsuccinic acid*	Organic acids	Organic acids	618-57-5	3	163902	104381	80412.8	236135	138697	162560	198192	293242	151655	171613	250913	158766	143890	79999.6	95393.6	C16657	-
Lmbn002648	163.04	119.05	164.047	C9H8O3	[M-H]-	α-Hydroxycinnamic Acid*	Phenolic acids	Phenolic acids	5801-57-0	2	1.49548e+06	1.30368e+06	2.57425e+06	9	9	9	3.54464e+06	582446	533305	9	9	9	2.66947e+06	2.60414e+06	2.61746e+06	C02763	ko00360,ko01100
Lmbn003524	171.103	99.0815	172.11	C9H16O3	[M-H]-	9-Oxononanoic acid	Organic acids	Organic acids	2553-17-5	3	3.95517e+06	295341	892299	1.56451e+06	430642	597989	329717	491226	484432	306079	392947	402830	227855	378908	266094	C16322	ko00592,ko01110
Lmbn003970	329.233	211.136	330.241	C18H34O5	[M-H]-	9,12,13-TriHOME; 9(S),12(S),13(S)-Trihydroxy-10(E)-octadecenoic acid	Lipids	Free fatty acids	97134-11-7	3	2.94333e+06	3.91098e+06	7.61401e+06	5.49999e+06	4.23971e+06	4.41994e+06	2.45718e+06	5.76829e+06	3.13654e+06	5.5977e+06	7.14231e+06	6.52879e+06	1.37695e+06	2.56833e+06	3.36582e+06	C14833	ko00591
Lmbn004240	329.233	199.135	330.241	C18H34O5	[M-H]-	9,10-Dihydroxy-12,13-epoxyoctadecanoic acid	Lipids	Free fatty acids	-	2	200215	252920	500005	413525	343608	339788	237170	512594	344518	428786	584102	749826	136969	146517	218159	C14837	ko00591
Lmbn004685	311.223	223.171	312.23	C18H32O4	[M-H]-	5S,8R-DiHODE; (5S,8R,9Z,12Z)-5,8-Dihydroxyoctadeca-9,12-dienoate	Lipids	Free fatty acids	-	3	47451.2	42489.8	58425.5	55365.1	55594.4	32526.3	46013	53012.5	49439.3	49593.2	51114.9	48023.1	54554.8	47501.2	57927.5	C20186	ko00591
Lmbn004847	179.071	146.038	180.079	C10H12O3	[M-H]-	4-Methoxyphenylpropionic acid*	Phenolic acids	Phenolic acids	-	3	2.46632e+06	828420	2.358e+06	1.43644e+06	2.00617e+06	926898	1.32532e+06	1.19326e+06	1.18875e+06	2.05362e+06	756534	2.11543e+06	4.07688e+06	2.67102e+06	981616	-	-
Lmbn005172	165.056	119.05	166.063	C9H10O3	[M-H]-	2,6-Dimethoxybenzaldehyde*	Phenolic acids	Phenolic acids	3392-97-0	3	476252	655884	444622	1.17454e+06	947520	733944	531774	969127	1.12127e+06	3.96634e+06	5.83162e+06	4.71668e+06	353041	511962	179166	-	-
Lmbn005369	295.228	195.141	296.235	C18H32O3	[M-H]-	13(S)-HODE;13(S)-Hydroxyoctadeca-9Z,11E-dienoic acid*	Lipids	Free fatty acids	10219-69-9	3	1.01585e+06	1.23696e+06	1.3609e+06	2.47296e+06	1.74673e+06	2.23409e+06	1.33655e+06	2.16492e+06	1.93884e+06	2.02415e+06	2.35483e+06	2.30142e+06	1.33435e+06	1.31912e+06	1.51997e+06	C14762	ko00591
Lmbn005662	295.228	171.103	296.235	C18H32O3	[M-H]-	9(10)-EpOME;(9R,10S)-(12Z)-9,10-Epoxyoctadecenoic acid	Lipids	Free fatty acids	16833-56-0	2	624382	158509	199134	608373	214895	6.82441e+06	4.70204e+06	551862	435845	549224	438407	678092	272071	241298	232310	C14825	ko00591,ko01100
Lmbn005822	313.238	223.208	314.246	C18H34O4	[M-H]-	9,10-DHOME; (12Z)-9,10-Dihydroxyoctadec-12-enoic acid	Lipids	Free fatty acids	263399-34-4	3	6172.72	8621.2	34323.7	26295.1	18745.5	13027.6	102960	135655	132057	119323	122139	111742	16910.1	58198.7	30103.7	C14828	ko00591
Lmbn005923	277.217	59.0139	278.225	C18H30O2	[M-H]-	Crepenynic acid*	Lipids	Free fatty acids	2277-31-8	1	147715	312354	328428	390242	416544	431136	392088	561760	463575	538278	578525	640176	443557	389649	420169	C07289	ko00591
Lmbn006152	279.233	59.0133	280.24	C18H32O2	[M-H]-	(9Z,11E)-Octadecadienoic acid	Lipids	Free fatty acids	2540-56-9	2	268879	392075	359078	679565	660729	593282	488652	543397	564726	677564	526611	679819	474639	497094	535698	C04056	ko00591
Lmbn007891	313.238	183.14	314.246	C18H34O4	[M-H]-	Hydroxy ricinoleic acid	Lipids	Free fatty acids	-	3	700141	835826	2.82546e+06	2.67311e+06	3.55402e+06	2.76372e+06	2.91202e+06	1.91221e+06	1.50319e+06	1.51177e+06	4.485e+06	2.9493e+06	640358	529487	1.11259e+06	-	-
Lmbn009444	297.245	183.14	298.251	C18H34O3	[M-H]-	Ricinoleic acid	Lipids	Free fatty acids	141-22-0	3	688455	414367	660476	668203	585654	664596	630331	1.05658e+06	886143	881492	1.05887e+06	1.05113e+06	663802	452813	602111	C08365	-
Lmbn013410	205.16	189.127	206.167	C14H22O	[M-H]-	2,4-Di-Tert-Butylphenol*	Phenolic acids	Phenolic acids	96-76-4	1	96939.9	104262	113741	135576	144855	109557	127134	107587	131846	106514	142488	121847	126867	140182	113450	-	-
Lmbp000123	164.074	56.0495	163.067	C6H13NO2S	[M+H]+	L-Homomethionine	Amino acids and derivatives	Amino acids and derivatives	25148-30-5	3	517205	197522	21737.8	822461	776717	586859	351368	848767	866710	289842	389524	88731.2	224133	314899	219170	C17213	ko00966,ko01110,ko01210
Lmbp002592	611.161	287.054	610.153	C27H30O16	[M+H]+	Kaempferol-3,7-O-diglucoside	Flavonoids	Flavonols	25615-14-9	3	663634	532071	323466	50450.5	5.25674e+06	134216	793932	89595.2	1.45349e+06	128450	580091	2.65957e+06	524014	343976	186559	-	-
Lmbp003208	385.116	223.063	384.106	C17H20O10	[M+H]+	Fraxidin-8-O-glucoside	Lignans and Coumarins	Coumarins	-	3	1.13798e+06	546764	1.25636e+06	235907	343735	294091	560343	536391	579541	1.33625e+06	1.1685e+06	1.35147e+06	2.43591e+06	1.46366e+06	2.08397e+06	-	-
Lmbp006165	287.128	91.0542	286.12	C17H18O4	[M+H]+	6,7-cis-Dihydroxy-2-(2-phenylethyl)-5,6,7,8-tetrahydrochromone	Others	Chromone	-	3	72096.2	61462.7	91751.9	97043.1	153466	93420.7	133115	171080	120475	217393	79021.1	235220	172777	113714	182786	-	-
Lmbp007051	313.107	137.06	312.1	C18H16O5	[M+H]+	6-Hydroxy-2-[2-(3'-methoxy-4'-hydroxyphenylethyl)]chromone	Others	Chromone	-	3	172536	9	191393	121118	139695	104554	263294	256800	361717	309449	210763	319542	233339	158121	320428	-	-
Lmcn002039	183.066	153.016	184.074	C9H12O4	[M-H]-	Antiarol; 3,4,5-Trimethoxyphenol	Phenolic acids	Phenolic acids	642-71-7	3	54044	28662.8	41594.4	30966.8	28787.7	19958.3	22885.2	26337.4	28299.7	20846.5	30452.7	20390.4	144577	56879.2	64284.9	C10765	-
Lmcn009122	253.217	235.209	254.225	C16H30O2	[M-H]-	(7Z)-Hexadecenoic acid*	Lipids	Free fatty acids	2416-19-5	1	40266.8	38629.1	38916.5	43383.4	43975	48249.1	35924	58123.1	15304	22189.5	22417.9	78884	51993.1	46815.4	60122.6	-	-
Lmcn009539	293.249	293.249	294.256	C19H34O2	[M-H]-	E,E,Z-1,3,12-Nonadecatriene-5,14-diol	Lipids	Free fatty acids	-	1	255103	479632	414331	470473	682662	661721	441854	614555	695307	916877	1.04728e+06	1.03531e+06	768351	634443	821256	-	-
Lmcp000282	162.113	85.0286	161.105	C7H15NO3	[M+H]+	L-Carnitine	Alkaloids	Alkaloids	541-15-1	3	755367	1.68794e+06	2.215e+06	2.13288e+06	829992	2.82876e+06	2.98792e+06	4.24422e+06	3.83708e+06	6.12625e+06	4.60147e+06	4.13886e+06	1.84562e+06	889787	2.08918e+06	C00318	-
Lmcp002302	312.13	180.088	311.123	C12H17N5O5	[M+H]+	N6-(2-Hydroxyethyl)adenosine*	Nucleotides and derivatives	Nucleotides and derivatives	4338-48-1	1	7.74517e+06	6.24259e+06	1.17769e+06	1.12797e+07	1.21046e+07	1.20015e+07	4.89809e+06	1.07795e+07	7.99473e+06	1.01824e+07	9.21035e+06	9.34204e+06	9.65176e+06	1.17986e+07	1.27447e+07	-	-
Lmcp004624	301.071	258.052	300.063	C16H12O6	[M+H]+	3-Methylkaempferol*	Flavonoids	Flavonols	1592-70-7	3	322837	766694	353465	46827.3	1.41092e+06	38378.9	126331	24493	79161.2	57538.8	60747	1.21175e+06	100012	345253	112421	C05902	-
Lmcp004693	301.071	258.048	300.063	C16H12O6	[M+H]+	Kaempferide (3,5,7-Trihydroxy-4'-methoxyflavone)*	Flavonoids	Flavonols	491-54-3	3	322837	766694	353465	46827.3	1.41092e+06	38378.9	126331	24493	79161.2	57538.8	60747	1.21175e+06	100012	345253	112421	C10098	ko00944
Lmdn000248	827.267	665.216	828.275	C30H52O26	[M-H]-	Verbascose	Others	Saccharides	546-62-3	3	139329	116808	117253	135169	155695	132406	62162.1	67583.6	64136.6	79896.6	96689	154168	94485.7	79891.3	83452.4	C08252	-
Lmdn001560	345.119	165.055	346.126	C15H22O9	[M-H]-	6-DeoxyCatalpol	Terpenoids	Monoterpenoids	99499-99-7	3	460694	332022	529026	256947	214711	372927	372676	345450	571766	1.12997e+06	702764	1.53118e+06	1.33366e+06	470113	603782	-	-
Lmdn001925	537.198	375.152	538.205	C26H34O12	[M-H]-	Olivil-4'-O-glucoside	Lignans and Coumarins	Lignans	76880-93-8	3	401875	211906	743182	754596	743153	555840	1.32451e+06	297360	455418	285369	491652	500070	808248	558915	718221	-	-
Lmdp002969	481.097	319.057	480.09	C21H20O13	[M+H]+	Myricetin-3-O-galactoside*	Flavonoids	Flavonols	15648-86-9	3	282180	121867	1.12364e+06	425945	1.58764e+06	858266	504272	694856	947219	1.32984e+06	2.01725e+06	1.50669e+06	644674	557494	649526	-	-
Lmdp004892	535.108	287.055	534.101	C24H22O14	[M+H]+	Kaempferol-3-O-(6''-malonyl)galactoside*	Flavonoids	Flavonols	-	3	709405	419689	361524	70780	1.14685e+06	160239	243780	69511.8	406027	221222	279739	3.17827e+06	259742	1.31528e+06	99207.4	-	-
Lmfn000604	331.067	169.014	332.074	C13H16O10	[M-H]-	6-O-Galloyl-β-D-glucose*	Phenolic acids	Phenolic acids	13186-19-1	3	829316	417326	813590	724607	599405	1.10042e+06	1.92274e+06	1.23666e+06	1.27832e+06	3.70014e+06	7.94353e+06	2.49288e+06	848869	809024	787315	-	-
Lmfn004235	359.077	161.024	360.084	C18H16O8	[M-H]-	Myricetin-3,7,3'-trimethyl ether*	Flavonoids	Flavonols	-	3	209074	115250	144876	120841	143573	138393	112926	93332.7	120432	367606	132563	234988	153630	134890	144968	-	-
Lmgn000160	131.046	70.0297	132.054	C4H8N2O3	[M-H]-	3-Ureidopropionic Acid	Organic acids	Organic acids	462-88-4	3	2.42168e+06	1.76751e+06	1.02286e+06	1.23291e+06	1.36385e+06	1.31158e+06	808274	606806	1.42051e+06	1.23556e+06	1.03105e+06	827348	1.88523e+06	1.87404e+06	1.95757e+06	C02642	ko00240,ko00410,ko00770,ko01100
Lmgn000219	101.024	55.0184	102.032	C4H6O3	[M-H]-	Succinic semialdehyde	Organic acids	Organic acids	692-29-5	3	33017	37088	40650	61106.5	38311.6	50513.5	63629.2	69285.3	36177.5	52771.5	35469.6	56686.1	32614.6	30511	42313.3	C00232	ko00250,ko00350,ko00650,ko00750,ko00760,ko01100,ko01200
Lmgn000224	145.014	57.0346	146.022	C5H6O5	[M-H]-	2-Methyl-3-oxosuccinic acid	Organic acids	Organic acids	-	3	12389.4	9	33980	10659.2	13504.2	20960.6	28878.8	33059.3	54928.4	114581	108724	191960	70759.1	9	59910.3	C06030	ko00660
Lmgn001670	137.027	93.0436	138.032	C7H6O3	[M-H]-	Salicylic acid*	Phenolic acids	Phenolic acids	69-72-7	3	323155	233597	265676	314436	241777	246524	277229	328152	290133	401278	254305	474249	504256	387360	346336	C00805	ko00360,ko01100,ko01110,ko04075
Lmgn002253	695.202	353.088	696.19	C31H36O18	[M-H]-	Syringoylcaffeoylquinic acid-D-glucose	Phenolic acids	Phenolic acids	-	3	22869.5	31469.3	73490.7	7092.54	33505.4	29696	31147.4	26590.6	34032.6	32072.2	41206.1	83300.1	17105.2	7669.73	15364.2	-	-
Lmgp000796	150.057	61.01	149.048	C8H7NO2	[M+H]+	4-Hydroxymandelonitrile	Alkaloids	Phenolamine	13093-65-7	1	4.4961e+06	7.55575e+06	1.20563e+06	1.1167e+07	1.10237e+07	1.30853e+07	3.47175e+06	4.36558e+06	6.03384e+06	7.50852e+06	4.86635e+06	2.79981e+06	5.36097e+06	6.15264e+06	5.07942e+06	C00650	-
Lmgp001898	162.055	116.049	161.048	C9H7NO2	[M+H]+	4,6-Dihydroxyquinoline	Alkaloids	Quinoline alkaloids	3517-61-1	3	1.36603e+07	7.00575e+06	1.12945e+07	3.87724e+06	2.13182e+06	5.89867e+06	9.75573e+06	3.53732e+06	3.72352e+06	940830	6.15626e+06	2.11476e+06	6.40701e+06	3.7554e+06	2.57052e+06	C05639	ko00380,ko01100
Lmgp002593	123.044	77.04	122.037	C7H6O2	[M+H]+	3-hydroxybenzaldehyde	Phenolic acids	Phenolic acids	100-83-4	3	917995	463327	810473	820782	597977	1.1915e+06	1.11915e+06	1.08552e+06	934626	1.01061e+06	906824	1.04273e+06	678189	813148	693537	C03067	-
Lmgp002595	167.07	121.027	166.063	C9H10O3	[M+H]+	4'-Hydroxy-3'-methoxyacetophenone (Acetovanillone)	Phenolic acids	Phenolic acids	498-02-2	3	705319	278542	800436	202338	270959	256073	345364	339631	321037	685039	811398	653233	681976	663076	509995	C11380	-
Lmhn001477	311.04	179.04	312.048	C13H12O9	[M-H]-	2-Caffeoyl-L-tartaric acid (Caftaric acid)	Phenolic acids	Phenolic acids	67879-58-7	3	130591	132944	25751.7	216813	174669	180383	101086	137853	108789	143745	128390	75028.5	126627	172591	184212	-	-
Lmhn003246	517.1	223.06	518.106	C24H22O13	[M-H]-	Sinapoylcaffeoyltartaric acid	Phenolic acids	Phenolic acids	-	3	26063	26648.9	24373.6	15404.8	26325.2	87649.2	132434	95414.9	85266.1	195522	125094	86850.5	55259.8	9	46214.4	-	-
Lmhp001461	229.15	70.066	228.147	C11H20N2O3	[M+H]+	L-Prolyl-L-Leucine	Amino acids and derivatives	Amino acids and derivatives	52899-07-7	1	1.11179e+07	1.75835e+07	1.8504e+06	3.49464e+07	3.07964e+07	2.89088e+07	8.41403e+06	1.88044e+07	1.47353e+07	2.13565e+07	1.81637e+07	1.1083e+07	1.13114e+07	2.78861e+07	1.75066e+07	-	-
Lmhp001670	231.16	72.082	230.163	C11H22N2O3	[M+H]+	L-Valyl-L-Leucine	Amino acids and derivatives	Amino acids and derivatives	3989-97-7	1	7.83836e+06	6.16123e+06	577112	9.56289e+06	9.72603e+06	1.09729e+07	3.59101e+06	1.02021e+07	8.56141e+06	1.5856e+07	9.01247e+06	7.73624e+06	1.04281e+07	1.33118e+07	1.51565e+07	-	-
Lmhp001732	263.13	70.066	262.132	C14H18N2O3	[M+H]+	L-Prolyl-L-Phenylalanine	Amino acids and derivatives	Amino acids and derivatives	13589-02-1	2	502700	558504	125733	1.11379e+06	1.87259e+06	1.05168e+06	515334	955758	750763	1.6652e+06	1.06774e+06	1.27579e+06	1.11121e+06	1.0277e+06	1.62137e+06	-	-
Lmhp002001	265.15	72.0813	264.147	C14H20N2O3	[M+H]+	L-Valyl-L-Phenylalanine	Amino acids and derivatives	Amino acids and derivatives	3918-92-1	1	6.31531e+06	5.16911e+06	295239	5.87963e+06	5.96118e+06	5.6964e+06	3.45578e+06	5.98652e+06	6.30713e+06	9.92516e+06	4.75954e+06	3.78229e+06	9.64879e+06	2.15098e+07	1.67658e+07	-	-
Lmhp002031	245.18	86.097	244.179	C12H24N2O3	[M+H]+	L-Leucyl-L-Leucine	Amino acids and derivatives	Amino acids and derivatives	3303-31-9	1	4.68655e+06	3.58587e+06	373396	5.36927e+06	5.81153e+06	7.21759e+06	2.11771e+06	6.62283e+06	5.64542e+06	9.27288e+06	5.3258e+06	4.52992e+06	5.85749e+06	7.92403e+06	8.53007e+06	-	-
Lmhp002764	211.13	70.0686	210.137	C11H18N2O2	[M+H]+	Cyclo(Pro-Leu)*	Amino acids and derivatives	Amino acids and derivatives	5654-86-4	1	913648	2.15881e+06	97986.8	2.54066e+06	3.3399e+06	2.81459e+06	688903	868687	1.12831e+06	1.74063e+06	851865	832323	544303	1.33303e+06	1.93601e+06	-	-
Lmhp007598	534.355	184.073	533.348	C27H52NO7P	[M+H]+	LysoPC 19:2(2n isomer)	Lipids	LPC	-	3	5.64811e+06	1.5565e+06	3.93086e+06	582647	201590	462088	590352	922140	971892	1.20386e+06	489267	1.00489e+06	3.34747e+06	2.90184e+06	3.41501e+06	-	-
Lmhp008440	438.262	297.242	437.254	C20H40NO7P	[M+H]+	LysoPE 15:1	Lipids	LPE	-	3	77735.8	49010.6	111678	43686.5	44965.6	40643.1	67146.2	30823.8	35986.7	16575	38509.2	22038.5	46498.3	46067	42350.4	-	-
Lmhp008688	500.277	359.258	499.27	C25H42NO7P	[M+H]+	LysoPE 20:5	Lipids	LPE	-	3	76448.2	102778	591739	147361	138308	120026	415467	403138	665116	100466	379943	282049	304208	190374	359539	-	-
Lmhp008718	506.324	184.073	505.317	C25H48NO7P	[M+H]+	LysoPC 17:2	Lipids	LPC	-	1	296219	312695	1.35622e+06	296156	492602	317288	645861	941834	558087	329456	590592	469846	336124	495114	380511	-	-
Lmhp008742	542.324	184.073	541.317	C28H48NO7P	[M+H]+	LysoPC 20:5	Lipids	LPC	162440-04-2	3	26057.9	34289.1	12764.3	14225.9	10848.7	18597.6	9	187743	60071.9	174536	46236.4	27435.3	43362.4	27003	31183.3	-	-
Lmhp008801	476.277	335.258	475.27	C23H42NO7P	[M+H]+	LysoPE 18:3	Lipids	LPE	-	2	788863	1.04621e+06	6.52858e+06	684744	696350	598811	2.17055e+06	2.80569e+06	1.77453e+06	646925	2.32212e+06	1.42564e+06	1.43156e+06	1.89991e+06	1.57341e+06	-	-
Lmhp008833	494.324	184.073	493.317	C24H48NO7P	[M+H]+	LysoPC 16:1(2n isomer)	Lipids	LPC	-	1	2.0164e+06	2.05924e+06	5.78523e+06	1.3547e+06	2.77657e+06	1.46168e+06	3.36858e+06	2.9904e+06	3.42609e+06	2.94741e+06	3.67694e+06	2.97136e+06	3.64001e+06	4.83433e+06	3.07132e+06	-	-
Lmhp009129	482.324	184.073	481.317	C23H48NO7P	[M+H]+	LysoPC 15:0(2n isomer)	Lipids	LPC	-	1	541992	364667	1.99176e+06	380363	410456	322524	1.13789e+06	913875	689515	766984	731039	882179	635155	509609	569511	-	-
Lmhp009187	440.277	299.258	439.27	C20H42NO7P	[M+H]+	LysoPE 15:0	Lipids	LPE	-	3	783769	447251	1.98857e+06	294052	266422	305787	599074	552784	394875	330055	669734	431222	668280	424313	518081	-	-
Lmhp009384	679.39	263.237	678.383	C33H58O14	[M+H]+	1-Linoleoylglycerol-2,3-di-O-glucoside	Lipids	Glycerol ester	-	1	9	9	9	7638.05	4014.47	9299.9	9	9	9	4291.63	5018.33	2364.22	3117.95	10141.5	9357.1	-	-
Lmhp009769	466.293	325.274	465.286	C22H44NO7P	[M+H]+	LysoPE 17:1	Lipids	LPE	-	2	257985	198111	588530	64549.1	62886	60815.9	170300	9	232765	103303	275073	168037	161208	186209	206075	-	-
Lmhp010162	468.308	327.289	467.301	C22H46NO7P	[M+H]+	LysoPE 17:0	Lipids	LPE	-	3	185390	179895	938658	166462	321503	206711	645933	335166	655632	516348	692104	526946	648332	358286	358073	-	-
Lmhp010514	506.324	365.305	505.317	C25H48NO7P	[M+H]+	LysoPE 20:2(2n isomer)	Lipids	LPE	-	3	39542.3	64443.6	247017	42629.4	50153.4	46784	111153	92200.9	79127.4	67443.8	60059.5	100298	118972	61707.8	83975.7	-	-
Lmhp010515	510.355	184.073	509.348	C25H52NO7P	[M+H]+	LysoPC 17:0(2n isomer)	Lipids	LPC	-	1	2.32993e+06	1.6844e+06	6.82595e+06	4.2302e+06	4.93604e+06	3.29589e+06	6.75436e+06	6.04993e+06	8.51494e+06	8.78277e+06	5.88567e+06	9.76322e+06	2.86482e+06	2.24135e+06	1.93952e+06	-	-
Lmhp010757	506.324	365.305	505.317	C25H48NO7P	[M+H]+	LysoPE 20:2	Lipids	LPE	-	3	48521.5	44175	239004	40996.8	46445.3	34021.7	140949	91424	66513.1	95866.3	43440	100834	131077	68055.1	107385	-	-
Lmhp011388	353.269	261.221	352.261	C21H36O4	[M+H]+	2-α-Linolenoyl-glycerol*	Lipids	Glycerol ester	55268-58-1	1	7.55116e+06	1.58749e+07	1.18336e+07	1.19119e+07	1.37304e+07	1.72395e+07	1.46495e+07	2.62335e+07	2.20312e+07	4.27231e+07	3.2962e+07	2.45071e+07	2.92518e+07	2.14168e+07	2.71721e+07	-	-
Lmhp011549	550.387	184.073	549.379	C28H56NO7P	[M+H]+	LysoPC 20:1	Lipids	LPC	-	3	986990	1.12136e+06	3.2805e+06	661057	766323	635012	1.86484e+06	1.81013e+06	882755	1.375e+06	1.02735e+06	1.58272e+06	1.98853e+06	1.36344e+06	1.54629e+06	-	-
Lmhp011562	353.269	261.221	352.261	C21H36O4	[M+H]+	1-α-Linolenoyl-glycerol*	Lipids	Glycerol ester	-	1	8.11395e+06	1.58225e+07	1.15855e+07	1.15184e+07	1.38989e+07	1.67769e+07	1.42159e+07	2.60504e+07	2.2558e+07	3.88685e+07	3.22413e+07	2.50032e+07	2.95652e+07	2.20859e+07	2.65244e+07	-	-
Lmhp012042	355.284	263.237	354.277	C21H38O4	[M+H]+	2-Linoleoylglycerol*	Lipids	Glycerol ester	3443-82-1	1	118000	251451	201482	216058	327187	374585	214711	393560	327761	366955	315136	270952	344534	272706	375174	-	-
Lmhp112042	355.284	263.237	354.277	C21H38O4	[M+H]+	1-Linoleoylglycerol*	Lipids	Glycerol ester	2277-28-3	1	143537	252426	158723	353836	352699	375411	319903	466717	460801	417859	421507	236666	308607	243518	489332	-	-
Lmjn004203	539.177	193.051	540.184	C25H32O13	[M-H]-	3,4-Dihydro-6-O-feruloylcatalpol	Terpenoids	Monoterpenoids	-	3	23562	33203.3	115866	60341.2	14597.5	51480.3	87166.8	85098.6	126435	9	48275.2	25062.8	9	9	9	-	-
Lmjp002906	479.118	317.065	478.111	C22H22O12	[M+H]+	Rhamnetin-3-O-Glucoside*	Flavonoids	Flavonols	27875-34-9	3	9	242762	195863	131185	425226	360074	639930	788979	815772	433679	843270	9	484006	162324	277848	-	-
Lmjp003090	385.113	223.06	384.106	C17H20O10	[M+H]+	Isofraxidin-7-O-glucoside	Lignans and Coumarins	Coumarins	483-91-0	3	1.07509e+06	361975	979857	227397	427475	204371	644756	551734	431081	1.02488e+06	972219	1.3241e+06	2.69889e+06	1.34256e+06	1.52478e+06	-	-
Lmjp003655	463.123	301.078	462.116	C22H22O11	[M+H]+	6-C-MethylKaempferol-3-glucoside*	Flavonoids	Flavones	-	3	6.07471e+06	1.04731e+07	8.71581e+06	2.38056e+06	1.28852e+07	861603	1.70005e+06	563477	1.02393e+06	613563	1.48105e+06	9.72591e+06	524274	2.19293e+06	645120	-	-
Lmln010063	205.158	189.129	206.167	C14H22O	[M-H]-	2,6-Di-tert-butylphenol*	Phenolic acids	Phenolic acids	128-39-2	1	121458	129086	128685	117940	143657	136402	125893	105879	119299	132004	131879	119608	119639	128512	137690	-	-
Lmlp002205	197.118	161.096	196.109	C11H16O3	[M+H]+	Isololiolide	Terpenoids	Terpene	38274-00-9	3	49879	71199.5	85264.6	40911.3	61677.4	24704.4	52354.2	75980.1	82313.1	123673	95385.3	135014	70995.3	39439.2	52936.9	-	-
Lmlp002994	190.086	175.061	189.079	C11H11NO2	[M+H]+	5-Hydroxyquinoline	Alkaloids	Quinoline alkaloids	578-67-6	3	226169	169538	307223	146412	73168.5	117044	114343	102011	169180	154088	130890	297888	530492	183971	363163	-	-
Lmlp012720	279.158	149.023	278.152	C16H22O4	[M+H]+	Dibutyl phthalate	Phenolic acids	Phenolic acids	84-74-2	3	7.01165e+06	6.18964e+06	5.62458e+06	9.47782e+06	8.2471e+06	8.30093e+06	1.11806e+07	8.53939e+06	9.77663e+06	1.08286e+07	1.41904e+07	1.17138e+07	1.42249e+07	7.57242e+06	1.05875e+07	C14214	-
Lmmn000774	343.103	181.051	344.111	C15H20O9	[M-H]-	Dihydrocaffeoylglucose	Phenolic acids	Phenolic acids	-	3	485026	271404	660628	340042	315628	375956	450322	493890	735508	1.1222e+06	833754	1.08131e+06	1.37518e+06	637870	930795	-	-
Lmmn000806	131.035	87.0459	132.042	C5H8O4	[M-H]-	Dimethylmalonic acid*	Organic acids	Organic acids	595-46-0	3	123536	211165	105351	241776	232960	265422	413608	513393	425386	286359	369215	466986	277273	255606	201313	-	-
Lmmn001294	331.103	153.02	332.111	C14H20O9	[M-H]-	Koaburaside*	Phenolic acids	Phenolic acids	41653-73-0	1	1.01439e+06	280385	1.47325e+06	360981	198247	724662	777589	423298	547754	341666	1.41293e+06	498544	1.78884e+06	636059	1.29803e+06	-	-
Lmmn001643	163.04	119.046	164.047	C9H8O3	[M-H]-	2-Hydroxycinnamic acid*	Phenolic acids	Phenolic acids	583-17-5	2	3.85397e+06	3.49755e+06	1.14208e+06	3.5601e+06	2.24314e+06	4.9149e+06	2.02842e+06	1.34264e+06	1.44195e+06	2.38406e+06	1.92536e+06	1.18839e+06	1.67145e+06	1.57226e+06	1.09775e+06	C01772	ko00360,ko00940,ko01100,ko01110
Lmmn002131	461.113	400.96	462.117	C22H22O11	[M-H]-	3'-Methoxyorobol-7-O-glucoside	Phenolic acids	Phenolic acids	-	3	405027	397427	57580.2	174601	88216.6	145283	40330.7	160069	244045	260852	445648	188917	385123	317517	335208	-	-
Lmmn002260	551.213	389.167	552.221	C27H36O12	[M-H]-	5'-Methoxyisolariciresinol-9'-O-glucoside	Lignans and Coumarins	Lignans	-	3	819294	453080	723879	291424	159393	346827	267859	365990	804692	1.55349e+06	1.30911e+06	1.09001e+06	1.81472e+06	1.36407e+06	1.61496e+06	-	-
Lmmn002274	521.203	359.149	522.21	C26H34O11	[M-H]-	Isolariciresinol-9'-O-glucoside*	Lignans and Coumarins	Lignans	63358-12-3	3	309366	183407	364381	212975	210391	187173	261884	231795	348708	371166	347544	388551	729103	539129	768144	-	-
Lmmn003398	489.107	285.04	490.111	C23H22O12	[M-H]-	Kaempferol-3-O-(6''-O-acetyl)glucoside	Flavonoids	Flavonols	-	3	163430	104644	129234	10073	65356.8	14751.7	94073.8	57695.2	103640	36927.6	30584.5	601103	98321.6	273470	90949.1	-	-
Lmmn003663	329.088	167.036	330.095	C14H18O9	[M-H]-	5-Glucosyloxy-2-Hydroxybenzoic acid methyl ester*	Phenolic acids	Phenolic acids	-	3	2.01899e+06	1.82282e+06	2.40528e+06	2.07055e+06	2.85888e+06	2.38589e+06	4.98783e+06	3.25388e+06	3.92116e+06	5.27791e+06	3.13393e+06	4.40799e+06	2.64749e+06	2.44098e+06	2.93336e+06	-	-
Lmmn003748	359.15	180.079	360.157	C20H24O6	[M-H]-	Isolariciresinol	Lignans and Coumarins	Lignans	548-29-8	3	449969	429204	626170	1.38132e+06	1.71286e+06	821889	1.01244e+06	885866	1.11338e+06	1.69181e+06	631224	1.02858e+06	1.09041e+06	638176	892808	-	-
Lmmp001410	253.155	165.054	252.147	C13H20N2O3	[M+H]+	Dihydrocaffeoylputrescine	Alkaloids	Phenolamine	-	3	2.51995e+06	3.47051e+06	547547	1.35292e+06	2.5283e+06	1.0959e+06	3.72216e+06	5.53586e+06	3.24004e+06	2.33963e+06	2.11068e+06	4.43783e+06	1.58747e+06	1.16542e+06	2.51108e+06	-	-
Lmmp002013	267.17	179.07	266.163	C14H22N2O3	[M+H]+	Dihydroferuloylputrescine	Alkaloids	Phenolamine	-	3	247627	352256	48549.2	261712	293075	151811	361077	247292	213179	109326	217135	311572	144489	154983	348124	-	-
Lmmp003109	305.102	139.037	304.095	C16H16O6	[M+H]+	3'-O-Methyl-epicatechin	Flavonoids	Flavanols	76549-34-3	3	4.30764e+06	758617	953102	45058.7	83252.3	85097.6	258650	81800.1	122909	158270	50517.4	107191	244659	47711.6	26817.7	-	-
Lmmp003306	567.13	303.05	566.127	C25H26O15	[M+H]+	Quercetin-3-O-xylosyl(1→2)arabinoside	Flavonoids	Flavonols	-	3	28836.9	9	107374	56918.2	127049	152664	95157.7	146031	269858	119552	290368	288957	38201.6	29610.1	9	-	-
Lmmp003817	535.108	287.055	534.101	C24H22O14	[M+H]+	Kaempferol-3-O-(6''-malonyl)glucoside*	Flavonoids	Flavonols	-	3	709405	419689	361524	70780	1.14685e+06	160239	243780	69511.8	406027	221222	279739	3.17827e+06	259742	1.31528e+06	99207.4	-	-
Lmmp003903	491.118	287.05	490.111	C23H22O12	[M+H]+	Kaempferol-3-O-(2''-O-acetyl)glucoside	Flavonoids	Flavonols	-	3	9	9	9	40160.9	110713	61985.6	132720	157850	66901.2	275336	115113	154202	9	9	9	-	-
Lmmp010562	391.284	149.023	390.277	C24H38O4	[M+H]+	Diisooctyl Phthalate*	Phenolic acids	Phenolic acids	27554-26-3	3	395184	231354	258646	296227	246089	268299	311674	429087	421190	167306	134162	343350	334649	374975	91308.3	C14577	-
Lmnp002584	625.18	463.13	624.169	C28H32O16	[M+H]+	Hispidulin-8-C-(2''-O-glucosyl)glucoside	Flavonoids	Flavones	-	3	489873	836590	475122	665566	1.98792e+07	918574	1.33283e+06	314619	3.34633e+06	550156	2.37059e+06	1.96764e+06	475928	255555	369030	-	-
Lmpp003465	481.098	319.045	480.09	C21H20O13	[M+H]+	Myricetin-3-O-β-D-glucoside*	Flavonoids	Flavonols	19833-12-6	3	271121	226090	1.23473e+06	250671	964578	945681	560606	877363	610743	1.30947e+06	2.47749e+06	1.59945e+06	545865	507679	542752	-	-
Lmqn000213	665.215	341.109	666.222	C24H42O21	[M-H]-	Stachyose	Others	Saccharides	470-55-3	2	1.47537e+06	1.662e+06	2.65417e+06	2.2789e+06	1.76189e+06	2.76763e+06	786395	958291	892531	1.12561e+06	893495	2.15967e+06	780445	873981	1.16873e+06	C01613	ko00052,ko01100
Lmqn000351	325.114	59.0139	326.121	C12H22O10	[M-H]-	Rutinose	Others	Saccharides	90-74-4	3	236764	218035	253146	232775	213867	296853	290665	252835	220184	515189	686778	570990	332521	171276	269778	C08247	-
Lmqn000432	333.058	333.056	334.067	C9H19O11P	[M-H]-	1-(sn-Glycero-3-phospho)-1D-myo-inositol	Others	Saccharides	-	2	1.11122e+06	2.41888e+06	9.7813e+06	1.48502e+06	3.27238e+06	2.57414e+06	2.67108e+06	4.02574e+06	4.57417e+06	2.36069e+06	6.61461e+06	6.85918e+06	2.47285e+06	775662	2.66028e+06	-	-
Lmqp000329	296.067	104.108	295.056	C8H14N3O7P	[M+H]+	5-Aminoimidazole ribonucleotide	Nucleotides and derivatives	Nucleotides and derivatives	25635-88-5	3	1.08325e+07	2.12424e+07	4.77601e+07	1.60578e+07	2.79333e+07	2.10503e+07	3.52616e+07	3.12981e+07	4.35205e+07	8.05419e+06	3.48666e+07	1.89528e+07	4.16424e+06	7.25849e+06	1.0508e+07	-	-
Lmqp000427	146.081	82.0656	145.074	C6H11NO3	[M+H]+	N-Methyl-Trans-4-Hydroxy-L-Proline	Amino acids and derivatives	Amino acids and derivatives	4252-82-8	3	362538	510377	438722	912902	623398	558894	613377	972444	779633	1.0944e+06	960096	1.01866e+06	482108	457229	599956	-	-
Lmqp000873	101.022	55.0171	100.017	C4H4O3	[M+H]+	Succinic anhydride	Organic acids	Organic acids	108-30-5	3	618251	671905	550827	679802	628338	503237	445613	812523	819639	706955	617371	765468	589688	610350	521519	C19524	-
Lmqp002784	138.055	77.0386	137.048	C7H7NO2	[M+H]+	Salicylamide	Alkaloids	Phenolamine	65-45-2	3	297785	1.06082e+06	332238	1.34655e+06	1.28977e+06	454918	482529	676204	530942	384648	514235	500904	2.88038e+06	8.49279e+06	2.13025e+06	-	-
Lmqp006559	330.337	312.326	329.327	C20H43NO2	[M+H]+	2-Amino-1,3-eicosanediol	Others	Saccharides	-	3	9	9	9	311017	83398.9	345740	1.07756e+06	2.56022e+06	3.78813e+06	402459	485149	297077	9	9	9	-	-
Lmrj001341	185.093	70.06	184.086	C8H12N2O3	[M+H]+	Cyclo(Ser-Pro)	Amino acids and derivatives	Amino acids and derivatives	-	3	558701	1.08474e+06	70283.5	1.35785e+06	1.58513e+06	1.27296e+06	649250	575020	761031	923189	596504	505459	764346	1.61145e+06	1.20134e+06	-	-
Lmrj001698	219.135	60.04	218.127	C9H18N2O4	[M+H]+	L-Seryl-L-Isoleucine	Amino acids and derivatives	Amino acids and derivatives	91086-51-0	2	4.54273e+06	4.3136e+06	368979	7.14489e+06	7.99726e+06	8.84837e+06	2.46845e+06	6.34713e+06	4.71894e+06	9.26889e+06	6.30316e+06	4.12417e+06	5.03824e+06	8.83994e+06	7.91564e+06	-	-
Lmrj002087	247.129	86.09	246.121	C10H18N2O5	[M+H]+	L-Isoleucyl-L-Aspartate	Amino acids and derivatives	Amino acids and derivatives	-	3	1.03546e+06	2.29127e+06	302572	7.38764e+06	5.42539e+06	6.79563e+06	2.03469e+06	4.01522e+06	2.8774e+06	5.04813e+06	4.41282e+06	2.72141e+06	1.66615e+06	3.21935e+06	2.37267e+06	-	-
Lmrj002793	277.119	120.08	276.112	C14H16N2O4	[M+H]+	Cyclo(Phe-Glu)	Amino acids and derivatives	Amino acids and derivatives	-	1	2.13293e+06	3.60318e+06	372040	9.19773e+06	1.14427e+07	9.70066e+06	2.35957e+06	2.89069e+06	2.95904e+06	5.19153e+06	4.56156e+06	2.4294e+06	2.38999e+06	4.99372e+06	4.32585e+06	-	-
Lmrn001951	181.051	135.043	182.058	C9H10O4	[M-H]-	(S)-2-Hydroxy-3-(4-Hydroxyphenyl)Propanoic Acid	Phenolic acids	Phenolic acids	23508-35-2	3	134708	296472	305555	595972	449623	234193	172116	286261	482269	767367	1.3573e+06	1.41021e+06	151856	221365	120354	-	-
Lmrn002746	131.071	85.0654	132.079	C6H12O3	[M-H]-	2-Hydroxy-4-methylpentanoic acid	Organic acids	Organic acids	498-36-2	3	256597	63400.3	131772	483911	269927	179912	318892	643696	716188	1.36008e+06	1.91176e+06	1.88982e+06	95183.8	163369	66330.7	-	-
Lmrn003000	165.056	103.056	166.063	C9H10O3	[M-H]-	2-Hydroxy-3-phenylpropanoic acid	Phenolic acids	Phenolic acids	7326-19-4	3	143865	382766	462207	1.27066e+06	891354	460845	463236	1.14822e+06	1.47326e+06	4.18212e+06	6.69851e+06	4.45036e+06	324085	427266	125419	C05607	ko00360,ko00960,ko01100
Lmsn000381	341.109	89.0244	342.116	C12H22O11	[M-H]-	D-Maltose*	Others	Saccharides	69-79-4	1	528750	556793	1.12206e+06	685074	1.13738e+06	1.07047e+06	923406	637705	860670	711743	745752	1.25599e+06	310292	401697	468443	C01971	-
Lmsn000954	207.087	59.0139	208.095	C8H16O6	[M-H]-	Dambonitol	Others	Saccharides	523-94-4	3	30148.8	122368	137958	141215	176160	104236	151834	2.18019e+06	3.71757e+06	5.11846e+06	1.40109e+07	4.17631e+06	64266.4	95185.5	88998.5	-	-
Lmsn002288	503.141	341.088	504.148	C21H28O14	[M-H]-	1-O-Caffeoyl-(6-O-glucosyl)-β-D-glucose	Phenolic acids	Phenolic acids	-	3	497954	809665	2.31462e+06	218877	934052	930300	995378	1.53351e+06	1.57199e+06	635390	4.79226e+06	2.72387e+06	435693	441858	538098	-	-
Lmsn003111	325.093	145.03	326.1	C15H18O8	[M-H]-	1-O-p-Coumaroyl-β-D-glucose	Phenolic acids	Phenolic acids	7139-64-2	1	1.98713e+06	1.44269e+06	290311	3.44521e+06	1.59358e+06	6.33016e+06	565402	766882	1.29988e+06	1.97529e+06	4.65452e+06	1.00624e+06	321541	171449	152868	C16827	-
Lmsn004162	477.104	169.014	478.111	C22H22O12	[M-H]-	1-O-Galloyl-2-O-p-Coumaroyl-β-D-glucose	Phenolic acids	Phenolic acids	94356-18-0	3	13434.3	26511.3	26253.4	31486.3	98199.3	46503.9	26315.2	17035.7	24694.2	21921.3	26196.2	22430.4	9	9	9	-	-
Lmsn004323	507.114	169.014	508.122	C23H24O13	[M-H]-	1-O-Galloyl-2-O-Feruloyl-β-D-glucose	Phenolic acids	Phenolic acids	-	3	33158.7	11923.3	21286.1	14435	18469	8506.92	10107.8	8506.92	16979.6	11544.2	30391.2	25036.3	20069.5	40565.6	30932.9	-	-
Lmsn015919	658.854	482.926	659.861	C6H18O24P6	[M-H]-	Phytic acid	Organic acids	Organic acids	83-86-3	3	1.006e+06	1.01081e+06	1.00759e+06	973197	1.01498e+06	974285	974206	934468	977372	1.02627e+06	1.00561e+06	989611	984520	990883	982195	C01204	ko00562,ko01100,ko04070
Lmsp003655	521.202	131.049	520.194	C26H32O11	[M+H]+	Dehydrodiconiferyl alcohol-gamma'-O-glucoside*	Phenolic acids	Phenolic acids	-	3	89262.6	58937.9	267873	192808	417358	273911	274041	166631	129884	114272	285223	133188	131934	134405	118862	-	-
Lmsp003729	627.156	319.046	626.148	C27H30O17	[M+H]+	Myricetin-3-O-rutinoside*	Flavonoids	Flavonols	-	3	447158	268205	459521	52830	18961.3	101750	302774	78003	146334	49430	81207.3	42294.4	238970	171408	60114.7	-	-
Lmsp004450	359.149	131.049	358.142	C20H22O6	[M+H]+	Dehydrodiconiferyl alcohol	Lignans and Coumarins	Lignans	4263-87-0	3	123250	134472	295222	159107	119315	164543	234221	107151	149430	167296	197183	299525	226115	132608	266459	-	-
Lmsp004721	625.176	317.07	624.169	C28H32O16	[M+H]+	Tamarixetin-3-O-glucoside-7-O-rhamnoside*	Flavonoids	Flavonols	-	1	225443	142129	65472.3	73568.2	66800.1	232468	722749	466069	189451	66911.6	265909	59779.4	459213	96601.7	286673	-	-
Lmsp011263	329.102	268.082	328.095	C18H16O6	[M+H]+	6-Hydroxy-5,7,4'-trimethoxyflavone	Flavonoids	Flavones	6938-19-8	3	164795	133987	206487	104397	123283	132182	112759	263143	403572	128653	133644	366047	177945	110034	211375	C14985	-
Lmsp102510	247.097	201.09	246.089	C14H14O4	[M+H]+	Torachrysone	Phenolic acids	Phenolic acids	22649-04-3	3	350713	257925	380794	758570	486115	940549	963270	486193	497024	394394	586814	256781	348203	440117	546257	C17672	-
Lmtn001630	312.11	150.05	313.116	C14H19NO7	[M-H]-	2-Glucosyloxy-2-phenylacetic acid amide	Alkaloids	Alkaloids	-	3	87643	82549.9	184116	108513	92143.3	128445	180750	145522	197907	182411	200044	190032	188412	98379.9	130528	-	-
Lmtn002565	329.11	167.03	330.095	C14H18O9	[M-H]-	1-O-Vanilloyl-D-Glucose*	Phenolic acids	Phenolic acids	-	3	1.77332e+06	1.43626e+06	2.67679e+06	2.47536e+06	2.92272e+06	2.26141e+06	5.09121e+06	2.95085e+06	3.70221e+06	4.87296e+06	3.06575e+06	5.00535e+06	2.9133e+06	2.46198e+06	3.38443e+06	C20470	-
Lmtn002596	521.2	359.14	522.21	C26H34O11	[M-H]-	Dihydrodehydrodiconiferyl alcohol-4-O-glucoside*	Lignans and Coumarins	Lignans	-	3	333955	191691	610850	270397	276527	307461	458798	292754	432626	449674	514024	548179	920837	604136	928064	-	-
Lmtn003096	523.21	361.14	524.226	C26H36O11	[M-H]-	Secoisolariciresinol 4-O-glucoside	Lignans and Coumarins	Lignans	-	1	3.21773e+06	2.75764e+06	9.59762e+06	1.24095e+07	9.95401e+06	8.36515e+06	1.57663e+07	2.15458e+06	5.04562e+06	1.19309e+06	6.11765e+06	6.33363e+06	8.95413e+06	6.09137e+06	7.1195e+06	-	-
Lmtn004049	263.129	204.115	264.136	C15H20O4	[M-H]-	Abscisic acid	Organic acids	Organic acids	21293-29-8	2	416984	261885	557864	513614	800568	542923	345933	60890.5	59874.9	105144	177999	150784	126511	233765	409385	C06082	ko00906,ko01100,ko01110,ko04075
Lmwp003442	449.108	287.055	448.101	C21H20O11	[M+H]+	Amoenin	Flavonoids	Flavonols	-	1	4.59322e+06	3.49021e+06	2.40234e+06	280490	9.29215e+06	368105	3.58813e+06	654104	1.79801e+06	659728	1.69765e+06	1.02218e+07	717737	3.09248e+06	726132	-	-
Lmwp003888	773.214	287.055	772.206	C33H40O21	[M+H]+	Kaempferol-3-O-sophoroside-7-O-glucoside	Flavonoids	Flavonols	-	3	15183.5	5737.34	9825.82	7915.36	8149.85	5461.56	8435.03	11194	21148.6	8647.83	9	6470.74	10573.3	6342.59	3261.41	-	-
Lmwp011196	391.284	149.023	390.277	C24H38O4	[M+H]+	Bis(2-ethylhexyl)phthalate*	Phenolic acids	Phenolic acids	117-81-7	3	284134	360666	335983	592556	323624	367863	344043	196724	340415	185877	314455	438763	213281	311497	70929.5	C03690	-
Lmxn006423	150.002	122.007	151.009	C7H5NOS	[M-H]-	2(3H)-Benzothiazolone	Alkaloids	Alkaloids	934-34-9	3	78958.1	59328.8	106710	90718.1	85058.5	82308.6	79360.1	92864.9	97186.3	79677.9	84495.1	68017.9	65081.2	76331.6	64660.8	-	-
Lmxn015337	269.249	251.238	270.256	C17H34O2	[M-H]-	Methyl palmitate	Lipids	Free fatty acids	112-39-0	3	20092.7	17285.3	17855.3	17283.2	20056.9	20802.5	13069.8	25449.5	24744	28201.9	33339	25951.4	20364.4	20498.8	16490.8	C16995	-
Lmxp000939	136.062	119.035	135.054	C5H5N5	[M+H]+	Zarzissine*	Alkaloids	Alkaloids	160568-14-9	1	1.53006e+06	1.33652e+06	1.03312e+06	1.33227e+06	1.3775e+06	1.07578e+06	1.08524e+06	1.64672e+06	1.59523e+06	1.37649e+06	1.76094e+06	1.54284e+06	1.7091e+06	1.73917e+06	1.48873e+06	-	-
Lmxp001668	151.075	91.0542	150.068	C9H10O2	[M+H]+	2-Methoxy-4-ethenylphenol	Phenolic acids	Phenolic acids	7786-61-0	3	193460	749426	1.08391e+06	596187	530984	889343	735212	742021	1.1399e+06	1.58802e+06	801562	1.68505e+06	2.03922e+06	923139	1.36913e+06	C17883	-
Lmxp011770	279.159	149.023	278.152	C16H22O4	[M+H]+	Diisobutyl phthalate*	Phenolic acids	Phenolic acids	84-69-5	1	9.3748e+06	4.7057e+06	6.96047e+06	9.20906e+06	1.14677e+07	1.59049e+07	1.00253e+07	1.39108e+07	6.40582e+06	8.51097e+06	9.57134e+06	3.13159e+06	1.23346e+07	1.08276e+07	9.26117e+06	C15205	-
Lmyn007622	331.249	157.123	332.256	C18H36O5	[M-H]-	9,10,18-Trihydroxystearic acid	Lipids	Free fatty acids	496-86-6	2	47490.3	35392.6	63209.4	64626	48372.6	59359.1	27311.7	37893.8	51133.6	54676.6	81580	74241	33574.4	33729.5	39590.7	C19621	ko00073
Lmyn008503	143.108	143.108	144.115	C8H16O2	[M-H]-	Octanoic acid	Lipids	Free fatty acids	124-07-2	3	44800.6	34666.4	19743.8	30897.4	47965.2	42329.9	24207.1	37927.8	16330.4	52959.1	44114.3	56108.3	79920	50765.4	91834.1	C06423	ko00061,ko00785,ko01100,ko01240
Lmyp003025	206.081	146.06	205.074	C11H11NO3	[M+H]+	Coixlactam	Alkaloids	Quinoline alkaloids	-	3	203937	207663	240382	9	178062	202057	179575	137535	269497	322543	414752	501289	429445	300517	303952	-	-
Lmzp004885	331.081	315.05	330.074	C17H14O7	[M+H]+	Tricin (5,7,4'-Trihydroxy-3',5'-dimethoxyflavone)	Flavonoids	Flavones	520-32-1	1	282875	294863	103397	32199.2	384250	25335.7	39364.7	66562.5	75868	193719	101539	1.03592e+06	167230	406950	440682	C10193	-
Lsjp211240	123.052	80.0504	122.048	C6H6N2O	[M+H]+	Nicotinamide	Others	Vitamin	98-92-0	1	978561	1.27059e+06	906747	2.09559e+06	2.86288e+06	1.69422e+06	3.15165e+06	1.70798e+06	1.84872e+06	598461	980216	863622	806180	495146	786141	C00153	ko00760,ko01100,ko01240
Lskp211249	387.182	137.058	386.173	C22H26O6	[M+H]+	epieudesmin	Lignans and Coumarins	Lignans	-	3	4.23773e+06	2.1742e+06	4.86594e+06	1.10163e+06	1.20099e+06	2.27417e+06	3.54771e+06	2.0013e+06	2.71596e+06	5.63327e+06	3.98696e+06	7.03091e+06	7.16257e+06	3.08726e+06	6.49979e+06	-	-
Lssp210188	377.159	163.077	376.152	C20H24O7	[M+H]+	(7'R)-7'-Hydroxylariciresinol*	Others	Others	-	3	64637.8	48632.4	75773.9	153739	228663	125573	333800	526841	248633	332847	226429	263772	38556.1	47577.8	57707.9	-	-
MA10012327	300.291	60.0443	299.282	C18H37NO2	[M+H]+	D-Sphingosine	Lipids	Sphingolipids	123-78-4	3	47153.2	39890.1	18642.6	84774.7	68998.1	67446.6	31540.7	65006.9	54931.3	73103.6	81356.6	53727.7	45624.1	99172.7	78011.2	C00319	ko00600,ko01100
MA10014775	109.029	81.0336	110.037	C6H6O2	[M-H]-	Hydroquinone	Phenolic acids	Phenolic acids	123-31-9	3	39173.2	55605.5	52805.6	94723.3	73351.2	81310.7	109566	177054	100614	304417	257005	247535	69450.1	113154	35800.8	C00530	ko00350,ko01100
MA10039492	173.009	71.0341	174.016	C6H6O6	[M-H]-	Dehydroascorbic acid	Others	Vitamin	490-83-5	3	128660	42084.7	82552.7	144355	147608	161249	89676.9	64056.3	69716.9	162294	182630	181804	153798	126900	165020	C05422	ko00053,ko00480,ko01100
MA10039641	341.109	89.0246	342.116	C12H22O11	[M-H]-	Lactobiose	Others	Saccharides	63-42-3	1	1.68598e+06	2.51731e+06	3.75622e+06	2.41675e+06	3.61799e+06	3.90432e+06	2.31043e+06	1.85857e+06	3.00371e+06	2.24026e+06	2.74929e+06	4.12104e+06	1.37535e+06	1.71115e+06	1.27172e+06	C00243	ko00052,ko01100,ko02010
MA10107783	207.03	119.053	208.037	C10H8O5	[M-H]-	3-[(1-Carboxyvinyl)oxy]benzoic acid	Phenolic acids	Phenolic acids	16929-37-6	3	252309	187626	228042	245968	187812	250676	355010	375892	307479	603720	380787	528519	459872	322395	350824	C20772	ko00130,ko01100,ko01110,ko01240
mad1424	427.051	295.049	426.043	C17H14O13	[M+H]+	Ditartaroyl-hydroxycoumarin	Lignans and Coumarins	Coumarins	-	3	945096	942124	871360	1.10925e+06	1.0749e+06	1.27182e+06	1.96747e+06	1.49452e+06	1.7597e+06	2.03928e+06	1.49675e+06	2.43688e+06	3.0418e+06	2.16988e+06	2.9047e+06	-	-
ML10171848	147.03	85.0291	148.037	C5H8O5	[M-H]-	D-Arabinono-1,4-lactone*	Others	Saccharides	2782-09-4	3	1.74325e+06	1.52932e+06	1.55951e+06	1.55769e+06	1.56621e+06	1.45984e+06	1.85694e+06	1.78522e+06	1.86276e+06	1.75004e+06	1.80149e+06	2.08014e+06	1.69977e+06	1.78272e+06	1.65255e+06	C00652	ko00053
ML10172161	103.004	59.0136	104.011	C3H4O4	[M-H]-	Hydroxypyruvic acid*	Organic acids	Organic acids	1113-60-6	3	354109	335886	335226	1.02121e+06	885126	1.16243e+06	380115	704657	690884	1.24009e+06	1.25354e+06	1.34433e+06	614550	537898	573773	C00168	ko00260,ko00630,ko01100,ko01110,ko01200
ML10174588	233.155	233.155	234.162	C15H22O2	[M-H]-	Confertifoline	Terpenoids	Sesquiterpenoids	1811-23-0	3	4.30606e+06	4.82041e+06	3.96843e+06	4.11838e+06	4.7949e+06	5.17565e+06	4.76631e+06	4.49912e+06	4.65382e+06	4.94507e+06	4.60511e+06	4.52593e+06	4.70654e+06	4.33467e+06	4.75358e+06	C09376	-
ML10176345	171.03	109.029	172.037	C7H8O5	[M-H]-	3-Dehydroshikimic acid	Organic acids	Organic acids	2922-42-1	3	128824	262055	632033	381018	358356	497197	252906	600590	289563	1.51588e+06	1.11266e+06	1.12119e+06	295344	271614	188339	C02637	ko00400,ko01100,ko01110,ko01230,ko01240
ML10180524	244.095	112.054	243.085	C9H13N3O5	[M+H]+	Cytarabine	Nucleotides and derivatives	Nucleotides and derivatives	147-94-4	1	1.96946e+06	1.28011e+06	354196	2.34947e+06	1.94489e+06	1.61696e+06	1.23907e+06	1.71532e+06	1.38158e+06	3.06447e+06	1.96168e+06	1.72026e+06	2.5564e+06	2.81695e+06	5.11127e+06	C02961	-
ML10181668	130.086	84.0809	129.079	C6H11NO2	[M+H]+	Cycloleucine	Amino acids and derivatives	Amino acids and derivatives	52-52-8	1	2.30954e+07	2.51592e+07	1.26762e+07	1.82959e+07	2.79028e+07	2.38269e+07	8.70472e+06	7.60058e+06	1.9835e+07	1.58254e+07	2.15031e+07	1.21985e+07	1.78669e+07	2.06728e+07	1.74808e+07	C03969	-
ML10198895	88.0404	88.0404	89.0477	C3H7NO2	[M-H]-	N-Methylglycine	Amino acids and derivatives	Amino acids and derivatives	107-97-1	3	35832.6	50569.5	34610.7	63598	64757.2	43868.4	58694	71648.7	79700.6	55994.4	56671.8	58412.8	30197.2	36235.9	47689.3	C00213	ko00260,ko00330,ko01100
mws0001	133.061	74	132.054	C4H8N2O3	[M+H]+	L-Asparagine	Amino acids and derivatives	Amino acids and derivatives	70-47-3	3	1.25135e+07	6.75728e+06	5.32303e+06	4.08339e+06	3.61617e+06	3.42424e+06	3.62349e+06	2.71333e+06	5.73304e+06	5.19603e+06	3.25713e+06	4.14467e+06	1.1276e+07	9.14368e+06	8.48811e+06	C00152	ko00250,ko00460,ko00970,ko01100,ko01110,ko01230
mws0005	161.107	144	160.1	C10H12N2	[M+H]+	Tryptamine	Alkaloids	Plumerane	61-54-1	3	3.80905e+06	3.96552e+06	1.00165e+06	1.3608e+07	2.17209e+07	1.1123e+07	6.7019e+06	1.50929e+06	1.87812e+06	1.9393e+06	1.09767e+06	1.54569e+06	2.29177e+06	3.95243e+06	3.71427e+06	C00398	ko00380,ko00901,ko01100,ko01110
mws0008	149.061	105	150.068	C9H10O2	[M-H]-	Hydrocinnamic acid	Phenolic acids	Phenolic acids	501-52-0	3	128388	186934	99758.1	348645	424273	299426	129781	137245	118095	99477.8	112070	107550	69955.2	107971	90769.2	C05629	ko00360,ko01100
mws0009	179.07	91	178.063	C10H10O3	[M+H]+	Coniferaldehyde	Phenolic acids	Phenolic acids	20649-42-7	1	470754	394459	1.30925e+06	777906	585984	560992	1.13975e+06	920934	995283	1.31473e+06	683381	1.46418e+06	973456	676083	730024	C02666	ko00940,ko01100,ko01110
mws0014	193.051	134.01	194.058	C10H10O4	[M-H]-	Ferulic acid*	Phenolic acids	Phenolic acids	537-98-4	3	3.66682e+06	4.46463e+06	4.17336e+06	1.07129e+07	8.44279e+06	8.21378e+06	1.28447e+07	1.03166e+07	1.33627e+07	1.48695e+07	1.2275e+07	9.78706e+06	6.38599e+06	9.07914e+06	7047810	C01494	ko00940,ko01100,ko01110
mws0017	146.165	72.2	145.158	C7H19N3	[M+H]+	Spermidine	Alkaloids	Alkaloids	124-20-9	3	124251	147833	118363	177898	131857	82709	98669.8	97904.6	98513	119123	73280	104308	105846	123001	127755	C00315	ko00330,ko00410,ko00480,ko00940,ko01100,ko02010
mws0018	203.223	83	202.216	C10H26N4	[M+H]+	Spermine	Alkaloids	Alkaloids	71-44-3	3	2.17002e+06	2.18793e+06	2.01997e+06	2.33529e+06	2.01476e+06	2.05218e+06	2.96219e+06	3.1006e+06	3.0814e+06	2.29351e+06	2.16177e+06	2.26664e+06	2.35329e+06	2.23688e+06	2.04387e+06	C00750	ko00330,ko00410,ko00480,ko00770,ko01100,ko01240
mws0024	169.014	125.024	170.022	C7H6O5	[M-H]-	Gallic acid	Phenolic acids	Phenolic acids	149-91-7	3	1.64352e+06	1.31323e+06	1.75453e+06	7.10915e+06	5.73981e+06	3.63865e+06	2.89468e+06	5.61605e+06	4.09159e+06	2.0113e+07	4.01419e+07	9.57623e+06	2.13171e+06	2.06026e+06	1.55954e+06	C01424	-
mws0025	125.024	79.0226	126.032	C6H6O3	[M-H]-	Pyrogallol*	Phenolic acids	Phenolic acids	87-66-1	3	162476	103927	145907	179587	181173	169120	208421	244674	161491	292876	332745	257411	127684	120360	150360	C01108	-
mws0027	197.046	123	198.053	C9H10O5	[M-H]-	Syringic acid	Phenolic acids	Phenolic acids	530-57-4	1	2.64412e+06	1.7019e+06	1.47348e+06	840862	504106	1.34884e+06	788606	932310	1.16155e+06	1.52013e+06	861703	1.29279e+06	5.68953e+06	2.45469e+06	3.30187e+06	C10833	-
mws0028	167.035	108.021	168.042	C8H8O4	[M-H]-	Vanillic acid	Phenolic acids	Phenolic acids	121-34-6	1	1.60088e+06	1.81805e+06	844034	1.11683e+06	1.47532e+06	1.14641e+06	890222	2.14537e+06	2.20787e+06	8.87562e+06	1.75519e+06	4.51018e+06	6.66875e+06	5.3143e+06	5.8999e+06	C06672	-
mws0043	403.139	373.096	402.132	C21H22O8	[M+H]+	Nobiletin (5,6,7,8,3',4'-Hexamethoxyflavone)	Flavonoids	Flavones	478-01-3	2	179036	376336	369420	132613	185292	158078	132212	94066.9	89715.1	429986	867328	1.42632e+07	103033	73535.8	76174.8	C10112	-
mws0048	431.098	311	432.106	C21H20O10	[M-H]-	Apigenin-8-C-Glucoside (Vitexin)*	Flavonoids	Flavones	3681-93-4	3	290425	192963	193557	28432.4	54608.3	81322.3	70255.8	60453.8	42904.6	117612	65381	180689	255157	91160.1	102209	C01460	ko00941,ko00944
mws0055	373.128	343.09	372.121	C20H20O7	[M+H]+	Tangeretin (4',5,6,7,8-Pentamethoxyflavone)	Flavonoids	Flavones	481-53-8	3	206637	732847	475908	95347.6	113295	134737	132182	87569.8	100961	625317	1.84736e+06	2.31491e+07	73181.9	57269.8	58867.2	C10190	-
mws0059	609.146	301.037	610.153	C27H30O16	[M-H]-	Quercetin-3-O-rutinoside (Rutin)*	Flavonoids	Flavonols	153-18-4	3	186090	157126	57864.5	167347	120948	404762	1.5287e+06	828487	916084	177263	482526	83629.2	714329	75177.5	82047.5	C05625	ko00944,ko01100,ko01110
mws0061	463.088	300	464.096	C21H20O12	[M-H]-	Quercetin-3-O-galactoside (Hyperin)*	Flavonoids	Flavonols	482-36-0	3	109239	121305	53784.6	39203.3	68611.9	133232	237217	96475.9	82722.5	18225.5	81573.4	80727	9	9	9	C10073	-
mws0091	463.088	300.028	464.096	C21H20O12	[M-H]-	Quercetin-3-O-glucoside (Isoquercitrin)*	Flavonoids	Flavonols	482-35-9	3	66337.9	88753.5	43483.4	56025	51311.5	123529	182081	77979.8	65280.6	12654.6	60315.7	47948.7	25380.8	9582.1	9	C05623	ko00944,ko01100,ko01110
mws0093	179.071	146	180.079	C10H12O3	[M-H]-	Coniferyl alcohol*	Phenolic acids	Phenolic acids	458-35-5	3	8.17287e+06	7.82657e+06	7.46576e+06	5.07919e+06	5.73399e+06	4.6948e+06	7.28385e+06	5.59541e+06	3.15615e+06	5.18684e+06	1.74988e+06	8.65957e+06	1.12812e+07	1.2681e+07	1.03564e+07	C00590	ko00940,ko00998,ko01100,ko01110
mws0102	160.04	115.995	161.048	C9H7NO2	[M-H]-	Indole-5-carboxylic acid*	Alkaloids	Plumerane	1670-81-1	3	2.20279e+06	1.85297e+06	1.27518e+06	1.0047e+06	1.11484e+06	1.18975e+06	532411	1.07785e+06	1.29475e+06	2.04822e+06	1.77062e+06	2.93013e+06	1.30211e+06	2.32513e+06	1.64374e+06	-	-
mws0117	181.051	122	182.058	C9H10O4	[M-H]-	Homovanillic acid; 4-Hydroxy-3-methoxyphenylacetic acid	Phenolic acids	Phenolic acids	306-08-1	3	31063.8	31057.1	55687.2	33119.5	21929.2	33214.9	24508.2	18537.7	23287.8	47318.5	28533.4	53828.4	33978.6	26657.8	30287.5	C05582	ko00350,ko01100
mws0120	258.11	104.111	257.103	C8H20NO6P	[M+H]+	Choline Alfoscerate	Lipids	PC	28319-77-9	3	454195	1.4914e+06	3.84302e+06	991162	2.57958e+06	1.03298e+06	1.522e+06	2.04525e+06	2.71231e+06	601967	2.17537e+06	1.41515e+06	178316	219505	446459	C00670	ko00564,ko00565
mws0124	247.108	130	246.101	C13H14N2O3	[M+H]+	N-(3-Indolylacetyl)-L-alanine	Amino acids and derivatives	Amino acids and derivatives	57105-39-2	3	70287.9	68197.8	60483.5	339760	386103	335144	207216	520513	677832	637531	825030	856144	109279	113881	153729	-	-
MWS0132	611.148	306.074	612.152	C20H32N6O12S2	[M-H]-	Oxiglutatione	Amino acids and derivatives	Amino acids and derivatives	27025-41-8	3	576672	629096	628729	524762	498327	607591	1.09698e+06	1.23438e+06	1.12664e+06	174211	1.31283e+06	388150	249929	578131	331860	C00127	ko00480,ko01100,ko01240
mws0139	175.04	147	176.047	C10H8O3	[M-H]-	7-Hydroxy-4-methylcoumarin	Lignans and Coumarins	Coumarins	90-33-5	3	47282.4	31970.4	22982.3	24544.3	8154.07	20430.2	23574.4	21463.5	35905	18033	22025	16457.6	34699.8	38226.4	89467.7	C03081	-
mws0146	138.055	78	137.048	C7H7NO2	[M+H]+	Nicotinic Acid Methyl Ester(Methyl Nicotinate)	Alkaloids	Pyridine alkaloids	93-60-7	3	119788	201464	220555	71301.4	74068.2	112530	144202	166392	149776	131346	150567	101616	181767	113299	99587.9	-	-
mws0147	117.056	59	118.063	C5H10O3	[M-H]-	β-Hydroxyisovaleric acid	Organic acids	Organic acids	625-08-1	3	400093	404804	319568	997780	833843	869758	582071	1.04467e+06	653071	945626	527253	760926	623221	531936	514173	C20827	ko00280,ko01100
MWS0155	462.069	96.9694	463.074	C14H18N5O11P	[M-H]-	Adenylocuccinic Acid	Organic acids	Organic acids	19046-78-7	2	1.29461e+06	2.19056e+06	310214	804743	925825	1.17637e+06	418054	403716	432692	337696	538053	240527	966021	760629	935082	C03794	ko00230,ko00250,ko01100,ko01240
mws0159	163.04	91	164.047	C9H8O3	[M-H]-	Phenylpyruvic acid	Organic acids	Organic acids	156-06-9	3	1.15732e+06	1.14872e+06	397431	1.02513e+06	715386	1.44888e+06	579384	366013	462571	667414	680736	333442	593045	511240	546002	C00166	ko00360,ko00400,ko00960,ko01100,ko01110,ko01210,ko01230
mws0177	111.009	67	112.016	C5H4O3	[M-H]-	2-Furoic acid	Organic acids	Organic acids	88-14-2	3	355169	299867	200852	867644	333802	393236	9	9	9	1.13639e+06	408567	749796	956978	423828	1.06016e+06	C01546	ko01100
mws0178	353.088	191.055	354.095	C16H18O9	[M-H]-	Chlorogenic acid (3-O-Caffeoylquinic acid)*	Phenolic acids	Phenolic acids	327-97-9	1	1.56351e+06	1.72256e+06	5.44134e+06	442796	1.60102e+06	968904	3.82577e+06	1.13266e+07	8.92529e+06	2.13424e+06	6.46107e+06	1.3374e+07	1.81299e+06	943037	1.41148e+06	C00852	ko00940,ko00941,ko00945,ko01110
mws0179	367.103	190.9	368.111	C17H20O9	[M-H]-	Chlorogenic acid methyl ester	Phenolic acids	Phenolic acids	29708-87-0	3	7.23504e+06	1.11981e+07	1.21444e+07	4.2466e+06	1.33068e+07	1.61464e+07	2.1719e+07	6.33371e+07	4.32264e+07	2.54558e+07	5.87055e+07	6.48518e+07	1.47536e+07	4.52845e+06	7.72792e+06	-	-
mws0183	153.019	109.029	154.027	C7H6O4	[M-H]-	3,4-Dihydroxybenzoic acid (Protocatechuic acid)*	Phenolic acids	Phenolic acids	99-50-3	3	1.55024e+06	1.5336e+07	1.9013e+07	1.95542e+07	7.81307e+06	2.02726e+07	2.80179e+07	3.7422e+07	2.13704e+07	1.30139e+07	5.08522e+07	4.66308e+07	5.26824e+07	38184712	5.39673e+07	C00230	ko01100,ko01110
mws0192	117.019	73	118.027	C4H6O4	[M-H]-	Succinic acid*	Organic acids	Organic acids	110-15-6	1	5.80865e+06	7.97272e+06	5.27532e+06	1.07928e+07	1.00123e+07	5.25763e+06	5.32893e+06	1.37014e+07	1.14356e+07	8.88339e+06	1.22392e+07	1.27352e+07	5.37464e+06	7.86302e+06	4.51072e+06	C00042	ko00020,ko00190,ko00250,ko00310,ko00350,ko00360,ko00620,ko00630,ko00640,ko00650,ko00760,ko00920,ko01100,ko01110,ko01200
mws0206	103.04	57.03	104.047	C4H8O3	[M-H]-	2-Hydroxybutyric Acid*	Organic acids	Organic acids	3347-90-8	3	206035	81173	110693	159388	148197	73759.5	271227	232504	241441	79401.6	168082	143298	35580.3	118555	50789.9	C05984	ko00640
mws0208	145.051	101	146.058	C6H10O4	[M-H]-	Adipic Acid*	Organic acids	Organic acids	124-04-9	3	804901	615395	704444	282999	1.04181e+06	348915	814998	631882	693999	1.31293e+06	655562	468517	1.97175e+06	2.68746e+06	2.0285e+06	C06104	ko01100
mws0213	151.061	71	152.069	C5H12O5	[M-H]-	Ribitol*	Others	Saccharides	488-81-3	3	65219	171940	199077	255307	271117	202744	270834	588634	644106	399411	500593	400695	159162	140648	150866	C00474	ko00040,ko00740,ko01100
mws0214	181.072	71	182.079	C6H14O6	[M-H]-	D-Sorbitol	Others	Saccharides	50-70-4	1	5.3955e+06	9.41693e+06	1.1827e+07	1.93361e+07	1.26236e+07	1.47723e+07	2.29982e+07	1.98345e+07	1.93969e+07	1.80243e+07	1.41955e+07	1.94724e+07	6.21583e+06	1.11338e+07	1.21469e+07	C00794	ko00051,ko00052,ko01100,ko02010
mws0216	132.065	86	131.058	C5H9NO3	[M+H]+	Trans-4-Hydroxy-L-proline	Amino acids and derivatives	Amino acids and derivatives	51-35-4	3	1.39414e+07	1.07108e+07	1.92635e+06	3.11108e+07	3.90289e+07	2.18972e+07	6.08956e+06	1.13345e+07	1.49714e+07	1.32712e+07	1.16691e+07	1.04939e+07	1.28059e+07	2.35255e+07	1.13038e+07	C01157	ko00330,ko01100,ko02010
mws0219	132.03	88	133.037	C4H7NO4	[M-H]-	L-Aspartic Acid*	Amino acids and derivatives	Amino acids and derivatives	56-84-8	1	1.51895e+07	1.81638e+07	3.03082e+06	1.49596e+07	2.30386e+07	1.17355e+07	5.01922e+06	8.39548e+06	1.40512e+07	6.56386e+06	1.0092e+07	6.74337e+06	8.66764e+06	9.37135e+06	1.0498e+07	C00049	ko00220,ko00250,ko00260,ko00261,ko00270,ko00300,ko00340,ko00410,ko00460,ko00710,ko00760,ko00770,ko00970,ko01100,ko01110,ko01200,ko01210,ko01230,ko01240,ko02010
mws0221	241.031	152	240.024	C6H12N2O4S2	[M+H]+	L-Cystine	Amino acids and derivatives	Amino acids and derivatives	56-89-3	3	113587	164211	152817	236925	200319	476355	238354	253035	166185	40452.8	360163	189206	153792	179124	192738	C00491	ko00270,ko01100,ko02010
mws0227	132.102	86.2	131.095	C6H13NO2	[M+H]+	L-Leucine*	Amino acids and derivatives	Amino acids and derivatives	61-90-5	1	9.0519e+06	1.02581e+07	2.09093e+06	1.84958e+07	2.01023e+07	1.32292e+07	6.29089e+06	9.36723e+06	1.11436e+07	1.03247e+07	8.14106e+06	6.67448e+06	9.21547e+06	1.4883e+07	8.32845e+06	C00123	ko00280,ko00290,ko00966,ko00970,ko01100,ko01110,ko01210,ko01230,ko02010
mws0230	120.066	74	119.058	C4H9NO3	[M+H]+	L-Threonine*	Amino acids and derivatives	Amino acids and derivatives	72-19-5	3	3.4626e+06	3.34616e+06	3.13581e+06	5.1471e+06	3.05968e+06	3.00256e+06	2.13733e+06	2.75631e+06	4.30793e+06	4.8581e+06	2.27073e+06	3.60078e+06	5.63578e+06	5.97734e+06	4.69695e+06	C00188	ko00260,ko00261,ko00290,ko00860,ko00970,ko01100,ko01110,ko01230,ko02010
mws0232	377.146	243	376.138	C17H20N4O6	[M+H]+	Riboflavin (Vitamin B2)	Others	Vitamin	83-88-5	2	1.3193e+07	5.46256e+06	9.17032e+06	5.24578e+06	4.07606e+06	5.53772e+06	5.51686e+06	5.25263e+06	3.89677e+06	6.56615e+06	6.11306e+06	5.8195e+06	7.16943e+06	5.37225e+06	7.40673e+06	C00255	ko00740,ko01100,ko01110,ko01240,ko02010
mws0236	124.007	80	125.015	C2H7NO3S	[M-H]-	2-Aminoethanesulfonic acid	Organic acids	Organic acids	107-35-7	3	13629.1	28306.2	32052.7	28734	22254.2	23883.7	32969.1	669194	965456	1.07117e+06	2.10289e+06	1.2875e+06	57316.7	27663.1	51991.6	C00245	ko00430,ko00920,ko01100,ko02010
mws0237	187.098	125	188.105	C9H16O4	[M-H]-	Azelaic acid	Organic acids	Organic acids	123-99-9	1	4.57285e+07	1.86364e+07	2.79284e+07	4.06092e+07	1.99514e+07	1.90951e+07	2.66256e+07	3.75765e+07	3.64903e+07	2.79472e+07	3.03466e+07	5.45311e+07	2.23673e+07	1.80461e+07	2.18414e+07	C08261	-
mws0242	173.082	111	174.089	C8H14O4	[M-H]-	Suberic Acid	Organic acids	Organic acids	505-48-6	3	951293	617961	718951	869334	624370	617818	677503	864446	842295	574672	674328	870920	635337	495063	645116	C08278	-
mws0248	243.062	110	244.07	C9H12N2O6	[M-H]-	Uridine	Nucleotides and derivatives	Nucleotides and derivatives	58-96-8	1	1.31352e+07	1.38044e+07	3.79506e+06	1.55372e+07	1.68077e+07	1.63573e+07	9.20574e+06	1.70462e+07	1.36091e+07	2.38914e+07	2.37054e+07	1.56379e+07	1.36842e+07	1.46856e+07	1.90927e+07	C00299	ko00240,ko01100,ko02010
mws0250	182.081	136.1	181.074	C9H11NO3	[M+H]+	L-Tyrosine	Amino acids and derivatives	Amino acids and derivatives	60-18-4	2	1.04387e+07	1.1224e+07	6.79556e+06	1.00136e+07	9.3512e+06	8.5012e+06	5.70799e+06	8.202e+06	1.04652e+07	8.05523e+06	1.1816e+07	6.32992e+06	1.21114e+07	1.46918e+07	9.94161e+06	C00082	ko00130,ko00261,ko00350,ko00360,ko00400,ko00460,ko00730,ko00940,ko00950,ko00965,ko00966,ko00970,ko00998,ko01100,ko01110,ko01210,ko01230,ko01240
mws0251	127.05	110	126.043	C5H6N2O2	[M+H]+	Thymine	Nucleotides and derivatives	Nucleotides and derivatives	65-71-4	3	125698	76605.6	85778.7	609594	253265	122876	180031	2.67428e+06	985493	1.01291e+06	1.79525e+06	891569	206648	68205.5	136669	C00178	ko00240,ko01100
mws0254	156.077	110	155.07	C6H9N3O2	[M+H]+	L-Histidine	Amino acids and derivatives	Amino acids and derivatives	71-00-1	1	9.28806e+07	9.77687e+07	3.64404e+07	8.47469e+07	1.21733e+08	5.2797e+07	4.04067e+07	5.96839e+07	1.02365e+08	4.63234e+07	7.55323e+07	44134789	4.47986e+07	9.14404e+07	5.84179e+07	C00135	ko00340,ko00410,ko00970,ko01100,ko01110,ko01230,ko02010
mws0255	112.05	95	111.043	C4H5N3O	[M+H]+	Cytosine	Nucleotides and derivatives	Nucleotides and derivatives	71-30-7	2	1.941e+07	1.61828e+07	5.95885e+06	2.24357e+07	2.51236e+07	2.66587e+07	1.30391e+07	1.84081e+07	1.4955e+07	4.77441e+07	2.38193e+07	2.57099e+07	3.70126e+07	3.41943e+07	4.57608e+07	C00380	ko00240,ko01100
mws0256	118.086	72.1	117.079	C5H11NO2	[M+H]+	L-Valine	Amino acids and derivatives	Amino acids and derivatives	72-18-4	1	1.38696e+07	1.81744e+07	6.23166e+06	2.70097e+07	2.66022e+07	2.11653e+07	9.24347e+06	1.53451e+07	2.02011e+07	1.82997e+07	1.65111e+07	1.1995e+07	1.13851e+07	1.99726e+07	1.1782e+07	C00183	ko00280,ko00290,ko00311,ko00460,ko00770,ko00966,ko00970,ko01100,ko01110,ko01210,ko01230,ko01240,ko02010
mws0258	132.102	86	131.095	C6H13NO2	[M+H]+	L-Isoleucine*	Amino acids and derivatives	Amino acids and derivatives	73-32-5	1	5.02142e+06	6.91678e+06	1.99707e+06	1.71814e+07	1.79715e+07	1.27372e+07	6.45787e+06	8.77717e+06	7.34301e+06	1.03278e+07	5.84109e+06	7.61901e+06	5.05757e+06	8.66741e+06	6.13284e+06	C00407	ko00280,ko00290,ko00460,ko00960,ko00966,ko00970,ko01100,ko01110,ko01210,ko01230,ko02010
mws0260	175.119	116	174.112	C6H14N4O2	[M+H]+	L-Arginine	Amino acids and derivatives	Amino acids and derivatives	74-79-3	1	1.54866e+07	2.26058e+07	4.9818e+06	1.36012e+07	2.30788e+07	1.0034e+07	1.33922e+07	1.47574e+07	1.81061e+07	5.90769e+06	1.17076e+07	5.99686e+06	4.36073e+06	1.3372e+07	8.36108e+06	C00062	ko00220,ko00261,ko00330,ko00472,ko00970,ko01100,ko01110,ko01230,ko02010
mws0262	149.009	87	150.016	C4H6O6	[M-H]-	L-Tartaric acid	Organic acids	Organic acids	87-69-4	3	143003	153800	126637	166192	183400	436833	136033	159992	116032	9	9	9	142103	118236	170518	C00898	ko00630,ko01100
mws0263	128.035	82.0298	129.043	C5H7NO3	[M-H]-	5-Oxo-L-Proline*	Amino acids and derivatives	Amino acids and derivatives	98-79-3	1	863806	1.00886e+06	204093	1.16887e+06	2.56604e+06	1.86567e+06	168421	243092	912783	652570	832300	301792	581794	778673	578739	C01879	ko00480,ko01100
mws0264	341.109	119.035	342.116	C12H22O11	[M-H]-	D-Trehalose*	Others	Saccharides	99-20-7	1	2.22406e+07	2.9081e+07	4.29599e+07	3.2273e+07	4.07663e+07	3.23933e+07	3.185e+07	2.54766e+07	3.49914e+07	2.96629e+07	3.27531e+07	4.67961e+07	1.41046e+07	2.07764e+07	1.99365e+07	C01083	ko00500,ko01100,ko01110,ko02010
mws0275	133.014	71.0145	134.022	C4H6O5	[M-H]-	L-Malic acid*	Organic acids	Organic acids	97-67-6	1	1.48977e+06	2.23848e+06	3.89378e+06	1.7159e+06	2.00914e+06	3.31853e+06	2.0672e+06	696949	933825	887341	1.26456e+06	1.48772e+06	2.2506e+06	1.69042e+06	1.92343e+06	C00149	ko00020,ko00620,ko00630,ko00710,ko01100,ko01110,ko01200
mws0277	191.056	85.0296	192.063	C7H12O6	[M-H]-	Quinic Acid	Organic acids	Organic acids	77-95-2	3	2.29876e+06	3.07261e+06	2.03327e+06	2.78839e+06	2.1294e+06	2.05761e+06	4.28954e+06	4.57945e+06	4.27907e+06	3.12838e+06	2.73351e+06	2.6445e+06	2.96237e+06	3.52411e+06	3.42035e+06	C00296	ko00400,ko01100
mws0281	191.02	111.009	192.027	C6H8O7	[M-H]-	Citric Acid	Organic acids	Organic acids	77-92-9	1	4.71865e+07	8.12959e+07	5.20431e+07	7.74296e+07	5.36734e+07	5.47755e+07	8.88452e+07	1.0797e+08	1.24956e+08	1.06364e+08	9.10092e+07	6.41421e+07	8.73419e+07	1.03148e+08	7.89155e+07	C00158	ko00020,ko00250,ko00630,ko01100,ko01110,ko01200,ko01210,ko01230,ko01240
mws0282	203.083	116.051	204.09	C11H12N2O2	[M-H]-	L-Tryptophan	Amino acids and derivatives	Amino acids and derivatives	73-22-3	1	2.48026e+06	2.49102e+06	1.41053e+06	1.90404e+06	2.22922e+06	1.41829e+06	866037	860701	1.99373e+06	1.00755e+06	1.425e+06	917070	1.54621e+06	3.02185e+06	2.16974e+06	C00078	ko00260,ko00380,ko00400,ko00901,ko00966,ko00970,ko00998,ko01100,ko01110,ko01210,ko01230,ko01240
mws0340	143.035	111	144.042	C6H8O4	[M-H]-	2,3-Dimethylsuccinic acid	Organic acids	Organic acids	13545-04-5	3	415175	249674	145038	123687	139306	250470	199507	145954	272906	601253	243629	378535	839466	292270	823392	-	-
mws0344	165.041	75.0091	166.048	C5H10O6	[M-H]-	D-Xylonic acid	Others	Saccharides	526-91-0	3	1.10504e+07	2.03381e+07	2.51828e+07	3.56864e+07	2.99269e+07	2.05806e+07	1.7425e+07	3.2549e+07	2.30532e+07	3.87593e+07	3.07109e+07	4.31478e+07	1.77936e+07	1.55601e+07	1.78325e+07	C00502	ko00040,ko01100
mws0361	253.217	235.19	254.225	C16H30O2	[M-H]-	Palmitoleic Acid*	Lipids	Free fatty acids	373-49-9	1	25294.8	50107.5	55970.1	54870.3	23763.3	20374.7	23287.9	64362.6	64551.5	87796.5	94883	86722.1	11474.3	12344.6	65215.6	C08362	ko00061
mws0362	269.249	269.24	270.256	C17H34O2	[M-H]-	Heptadecanoic acid	Lipids	Free fatty acids	506-12-7	3	647720	561945	675791	1.08189e+06	990643	934106	631273	823362	785789	914688	964475	825551	603635	728331	681424	-	-
mws0371	327.233	283.3	328.24	C22H32O2	[M-H]-	Cis-4,7,10,13,16,19-Docosahexaenoic Acid	Lipids	Free fatty acids	6217-54-5	3	25758.7	29861.2	27976.9	34683.9	20284.1	21418.9	20109.6	35382.5	34750.9	31003.2	37713.5	37615.9	22185.7	14721.7	27705.9	C06429	ko01040
mws0376	115.004	71	116.011	C4H4O4	[M-H]-	Fumaric acid*	Organic acids	Organic acids	110-17-8	2	1.57972e+07	2.04799e+07	3.00417e+07	2.04395e+07	2.57801e+07	3.08444e+07	1.20096e+07	5.40372e+06	6.76802e+06	1.20396e+07	1.27178e+07	1.6542e+07	1.69401e+07	1.34932e+07	1.63143e+07	C00122	ko00020,ko00190,ko00220,ko00250,ko00350,ko00360,ko00620,ko00650,ko00760,ko01100,ko01110,ko01200
mws0383	267.233	267.233	268.24	C17H32O2	[M-H]-	10-Heptadecenoic Acid	Lipids	Free fatty acids	29743-97-3	3	251567	274948	296197	335511	308756	250422	267299	298558	308855	306769	312059	326335	269885	313555	248749	-	-
mws0437	151.061	71	152.069	C5H12O5	[M-H]-	D-Arabitol*	Others	Saccharides	488-82-4	3	91660.3	173423	184640	229969	256288	213860	294720	629100	773409	384559	574359	428701	135773	142880	149230	C01904	ko00040,ko01100
MWS0442	527.156	365.102	504.169	C18H32O16	[M+Na]+	Maltotriose	Others	Saccharides	1109-28-0	2	5.75726e+06	7.02971e+06	2.66643e+07	1.04579e+07	8.25107e+06	1.43673e+07	7.19898e+06	6.90171e+06	6.95017e+06	9.85176e+06	8.10941e+06	2.55119e+07	8.02307e+06	6.51856e+06	9.52299e+06	C01835	ko02010
mws0444	152.035	108	153.043	C7H7NO3	[M-H]-	3-Aminosalicylic acid	Phenolic acids	Phenolic acids	570-23-0	3	127070	96367.5	9	245299	241617	237877	118898	448674	345624	680801	1.60294e+06	322284	180316	199821	89151	-	-
mws0458	151.04	136	152.047	C8H8O3	[M-H]-	Vanillin; 4-Hydroxy-3-Methoxybenzaldehyde*	Phenolic acids	Phenolic acids	121-33-5	3	5.29717e+06	4.55e+06	5.34352e+06	8.92577e+06	6.80171e+06	5.13184e+06	6.69426e+06	5.73698e+06	6.72314e+06	7.64223e+06	4.20139e+06	8.82503e+06	5.21578e+06	5.40643e+06	5.33902e+06	C00755	ko00998,ko01100,ko01110
mws0467	165.056	119.05	166.063	C9H10O3	[M-H]-	3-(4-Hydroxyphenyl)-propionic acid*	Phenolic acids	Phenolic acids	501-97-3	3	652486	785511	653603	1.39512e+06	1.26612e+06	914796	739027	1.40453e+06	1.77417e+06	5.23453e+06	7.87349e+06	4.60202e+06	535428	753002	297240	C01744	-
mws0470	117.019	73	118.027	C4H6O4	[M-H]-	Methylmalonic acid*	Organic acids	Organic acids	516-05-2	1	6.20835e+06	8.15862e+06	5.52237e+06	1.11372e+07	1.00737e+07	5.17922e+06	5.57302e+06	1.35755e+07	1.19372e+07	8.93193e+06	1.22822e+07	1.3093e+07	5.50877e+06	8.00594e+06	4.59001e+06	C02170	ko00240,ko00280,ko00640,ko01100
mws0473	131.035	87.045	132.042	C5H8O4	[M-H]-	2-Methylsuccinic acid*	Organic acids	Organic acids	498-21-5	3	1.17714e+06	2.02676e+06	988355	2.42405e+06	2.23184e+06	2.63854e+06	4.13384e+06	5.04864e+06	4.11998e+06	2.72614e+06	3.66472e+06	4.11701e+06	2.85773e+06	2.41042e+06	2.06832e+06	-	-
mws0474	229.144	211	230.152	C12H22O4	[M-H]-	Dodecanedioic aicd	Lipids	Free fatty acids	693-23-2	3	17067.8	15941.6	19404.5	19925.6	18947.2	19307.6	21136.3	25707.8	24535.9	27749.8	26466.6	32560.4	23461.5	15062.7	17947.5	C02678	-
mws0489	149.024	77	150.032	C8H6O3	[M-H]-	Benzoylformic acid	Organic acids	Organic acids	611-73-4	3	562537	434987	386065	675505	526875	708888	573658	620916	682669	1.21537e+06	958007	938534	558012	324959	395817	C02137	ko00360,ko01100
mws0520	224.092	136	223.084	C11H13NO4	[M+H]+	N-Acetyl-L-tyrosine	Amino acids and derivatives	Amino acids and derivatives	537-55-3	3	258294	310089	604609	2.71448e+06	1.94636e+06	2.60737e+06	357259	1.47101e+06	2.23427e+06	2.12167e+06	4.05885e+06	1.76555e+06	169624	322001	218614	-	-
MWS0552	239.202	223.026	240.209	C15H28O2	[M-H]-	Cis-10-Pentadecenoic Acid(C15: 1)	Lipids	Free fatty acids	84743-29-3	2	127435	154578	161765	187979	170858	557113	532318	242284	184975	222404	167905	197094	158723	210470	178815	-	-
MWS0559	161.046	71.0136	162.053	C6H10O5	[M-H]-	1,6-anhydro-β-D-glucose	Others	Saccharides	498-07-7	3	140573	218590	313117	249316	195124	221811	249448	309854	279492	524123	690640	992583	259131	205800	261156	-	-
mws0567	146.092	87	145.085	C5H11N3O2	[M+H]+	4-Guanidinobutyric acid	Organic acids	Organic acids	463-00-3	2	1.04675e+07	2.34855e+07	1.33972e+07	1.86283e+07	2.11167e+07	8.37928e+06	2.72195e+07	3.67613e+07	2.79962e+07	2.84522e+07	6.16728e+07	3.61321e+07	8.27219e+06	1.05638e+07	1.07257e+07	C01035	ko00330,ko01100
mws0572	126.066	109	125.059	C5H7N3O	[M+H]+	5-Methylcytosine	Nucleotides and derivatives	Nucleotides and derivatives	554-01-8	3	1.01563e+06	624611	197281	910240	891311	1.21784e+06	729805	989741	604708	2.92396e+06	1.10645e+06	1.54292e+06	2.44051e+06	2.18766e+06	3.61329e+06	C02376	ko00240,ko01100
mws0574	103.04	57.03	104.047	C4H8O3	[M-H]-	2-Hydroxyisobutyric acid*	Organic acids	Organic acids	594-61-6	3	241879	65337.1	111073	166967	147569	61917.4	282644	207549	244532	76605.9	157198	141211	36523.1	104753	59870.2	C21297	-
mws0576	103.04	59.1	104.047	C4H8O3	[M-H]-	3-Hydroxybutyric acid	Organic acids	Organic acids	300-85-6	3	783666	670677	862163	727923	757324	814421	624743	2.40358e+06	1.56613e+06	4.3825e+06	4.34436e+06	6.671e+06	1.71928e+06	639600	1.08468e+06	C01089	ko00072,ko00650,ko01100
mws0582	322.107	130	321.099	C11H19N3O6S	[M+H]+	S-(Methyl)glutathione	Amino acids and derivatives	Amino acids and derivatives	2922-56-7	3	948202	348507	371927	633731	601062	349841	397305	1.08149e+06	1.55628e+06	206888	876881	587145	1.25783e+06	659990	481387	C11347	-
mws0601	110.025	66	111.032	C5H5NO2	[M-H]-	Pyrrole-2-carboxylic acid	Organic acids	Organic acids	634-97-9	3	118663	126235	32915.3	148266	166596	128712	168942	743194	517397	197508	891378	496972	165468	71801.5	92762.1	C05942	ko00330
mws0609	344.04	150	345.047	C10H12N5O7P	[M-H]-	Guanosine 3',5'-cyclic monophosphate	Nucleotides and derivatives	Nucleotides and derivatives	7665-99-8	3	2.32583e+07	3.96587e+07	5.29625e+06	2.09185e+07	3.63878e+07	2.01501e+07	3.12725e+07	3.70784e+07	3.27781e+07	2.30745e+07	3.3297e+07	6.10119e+06	2.24265e+07	2.37007e+07	3.03655e+07	C00942	ko00230,ko01100
mws0612	195.066	121	196.074	C10H12O4	[M-H]-	3,4-Dimethoxyphenyl acetic acid	Phenolic acids	Phenolic acids	93-40-3	3	57688.5	69613.7	30298.2	29163.3	30220.8	43366.3	14262.9	27376.5	35532.2	66191.7	27954.3	46215.8	50540.9	49379.3	54197	-	-
mws0628	121.029	92	122.037	C7H6O2	[M-H]-	4-Hydroxybenzaldehyde	Phenolic acids	Phenolic acids	123-08-0	1	7.63887e+06	7.6968e+06	5.2468e+06	9.03469e+06	6.76091e+06	8.06346e+06	4.28536e+06	6.81218e+06	7.70624e+06	1.29136e+07	1.09207e+07	1.26974e+07	6.34644e+06	6.63723e+06	6.46612e+06	C00633	ko01100
mws0629	281.113	166	280.106	C13H16N2O5	[M+H]+	L-Aspartyl-L-Phenylalanine	Amino acids and derivatives	Amino acids and derivatives	13433-09-5	1	1.30567e+06	2.13033e+06	345553	5.21689e+06	4.8323e+06	4.66839e+06	1.78493e+06	2.91867e+06	2.42221e+06	4.9814e+06	3.2456e+06	2.80304e+06	1.90534e+06	3.45411e+06	2.85217e+06	-	-
MWS0631	199.969	80.9643	200.977	C3H7NO5S2	[M-H]-	S-Sulfo-L-Cysteine	Amino acids and derivatives	Amino acids and derivatives	1637-71-4	3	17184.3	35088.6	13397.4	46801.7	60491.5	44164.8	22604	32548.6	36839.1	61834.9	64573.2	45649.3	20312.2	21759.2	20199.6	C05824	ko00270,ko01100,ko01230
mws0636	313.155	166	312.147	C18H20N2O3	[M+H]+	L-Phenylalanyl-L-phenylalanine	Amino acids and derivatives	Amino acids and derivatives	2577-40-4	1	391163	226364	37544.7	354677	593376	418352	279086	635577	491506	797139	385687	314901	968594	1.37881e+06	1.19622e+06	-	-
mws0639	153.019	109.029	154.027	C7H6O4	[M-H]-	2,3-Dihydroxybenzoic Acid*	Phenolic acids	Phenolic acids	303-38-8	3	2.78595e+06	1.277e+07	1.30439e+07	1.01154e+07	1.95552e+06	1.0964e+07	1.68434e+07	1.32767e+07	9.3486e+06	2.07263e+07	4.57649e+07	2.2338e+07	6.00451e+07	4.66865e+07	5.9082e+07	C00196	ko01110
mws0668	283.068	151	284.076	C10H12N4O6	[M-H]-	Xanthosine	Nucleotides and derivatives	Nucleotides and derivatives	146-80-5	1	1.34895e+07	1.17853e+07	8.13257e+06	1.7973e+07	1.70055e+07	2.09112e+07	6.93592e+06	1.22685e+07	1.17343e+07	1.03315e+07	1.55112e+07	8.96564e+06	6.80356e+06	8.55044e+06	1.05294e+07	C01762	ko00230,ko00232,ko01100,ko01110,ko02010
mws0671	120.066	74.1	119.058	C4H9NO3	[M+H]+	L-Homoserine*	Amino acids and derivatives	Amino acids and derivatives	672-15-1	3	3.73576e+06	2.94975e+06	2.98093e+06	5.12338e+06	2.69282e+06	3.02221e+06	2.13407e+06	2.7845e+06	3.79157e+06	4.58663e+06	2.13673e+06	3.14221e+06	5.98557e+06	5.73339e+06	4.58674e+06	C00263	ko00260,ko00270,ko00300,ko00920,ko01100,ko01110,ko01230
mws0675	335.064	123	334.057	C11H15N2O8P	[M+H]+	β-Nicotinamide mononucleotide	Nucleotides and derivatives	Nucleotides and derivatives	1094-61-7	3	563472	496854	2.09786e+06	282942	216038	386846	310905	1.05109e+06	794091	817692	1.12293e+06	1.31271e+06	1.45755e+06	361063	497404	C00455	ko00760,ko01100
mws0677	219.113	160	218.106	C12H14N2O2	[M+H]+	N-Acetyl-5-hydroxytryptamine	Alkaloids	Plumerane	1210-83-9	3	114991	76534.4	9	929070	982657	189322	248399	1.44678e+06	1.16832e+06	1.88482e+06	1.12054e+06	783798	241274	933903	626002	C00978	ko00380,ko01100,ko01110
MWS0687	153.066	108.043	152.059	C7H8N2O2	[M+H]+	1-Methyl-6-Oxo-1,6-Dihydropyridine-3-Carboxamide	Alkaloids	Pyridine alkaloids	701-44-0	3	888604	786897	115345	938852	1.31272e+06	1.06126e+06	666645	1.02783e+06	828504	1.10626e+06	997499	587036	1.12398e+06	1.41858e+06	1.8096e+06	-	-
mws0724	298.079	208	299.087	C10H13N5O6	[M-H]-	8-Hydroxyguanosine	Nucleotides and derivatives	Nucleotides and derivatives	3868-31-3	3	95236	257868	28137.1	293056	433016	373263	195481	315296	213528	270704	58897.3	50025.7	236891	327581	342761	-	-
mws0736	189.123	86	188.116	C8H16N2O3	[M+H]+	N-Glycyl-L-leucine*	Amino acids and derivatives	Amino acids and derivatives	869-19-2	1	3.97634e+06	4.78733e+06	782579	1.17607e+07	1.17995e+07	1.39172e+07	3.61886e+06	8.39581e+06	6.13443e+06	1.00658e+07	8.94568e+06	6.21273e+06	4.85526e+06	8.67528e+06	8.40249e+06	C02155	-
mws0748	353.088	191.055	354.095	C16H18O9	[M-H]-	1-Caffeoylquinic acid*	Phenolic acids	Phenolic acids	1241-87-8	1	2.78644e+06	3.18091e+06	2.15212e+07	353135	4.09921e+06	1.10408e+06	1.4773e+06	6.71678e+06	6.95299e+06	6.35837e+06	7.95553e+06	1.58153e+07	8.04824e+06	2.72915e+06	4.21946e+06	-	-
mws0749	137.024	93	138.032	C7H6O3	[M-H]-	4-Hydroxybenzoic acid*	Phenolic acids	Phenolic acids	99-96-7	3	2.24016e+07	2.37883e+07	1.36006e+07	1.23809e+07	1.10494e+07	1.24327e+07	9.40447e+06	2.04091e+07	1.08402e+07	3.70097e+07	2.09218e+07	4.14015e+07	5.04086e+07	4.72327e+07	4.99437e+07	C00156	ko00130,ko00790,ko01100,ko01110,ko01240
mws0752	185.155	185.156	186.162	C11H22O2	[M-H]-	Undecylic Acid	Lipids	Free fatty acids	112-37-8	3	1.96342e+06	2.1611e+06	2.14802e+06	2.10532e+06	2.07427e+06	2.13797e+06	2.21472e+06	2.0778e+06	2.14035e+06	1.86165e+06	2237576	2.06433e+06	2.27215e+06	2.08496e+06	2.26418e+06	C17715	-
MWS0811	130.086	84.0818	129.079	C6H11NO2	[M+H]+	L-Pipecolic Acid	Organic acids	Organic acids	3105-95-1	1	5.04884e+06	7.38127e+06	4.08128e+06	3.75303e+06	6.61712e+06	5.9868e+06	2.51385e+06	1.93092e+06	3.99125e+06	3.8521e+06	6.53822e+06	4.19176e+06	4.16442e+06	4.66456e+06	5.13808e+06	C00408	ko00310,ko00960,ko01100,ko01110
MWS0813	128.036	82.0295	129.043	C5H7NO3	[M-H]-	5-Oxoproline*	Amino acids and derivatives	Amino acids and derivatives	149-87-1	1	912741	1.01284e+06	195301	1.16815e+06	2.58925e+06	1.85796e+06	215464	244112	858818	682554	833879	299204	594257	787899	592956	C02237	ko01100
mws0823	115.04	71	116.047	C5H8O3	[M-H]-	3-Methyl-2-Oxobutanoic acid	Organic acids	Organic acids	759-05-7	3	669642	240017	345382	302658	263481	209827	257776	321821	240570	354380	311995	315697	238593	185853	205937	C00141	ko00280,ko00290,ko00770,ko00966,ko01100,ko01110,ko01210,ko01230,ko01240
mws0847	150.077	133	149.07	C6H7N5	[M+H]+	1-Methyladenine	Nucleotides and derivatives	Nucleotides and derivatives	5142-22-3	3	399936	494652	161493	678624	638644	736173	357389	463629	447171	534723	419808	373274	478301	521577	454272	C02216	-
mws0853	209.082	179	210.089	C11H14O4	[M-H]-	Sinapyl alcohol	Phenolic acids	Phenolic acids	537-33-7	3	2.01152e+06	1.57552e+06	2.20858e+06	271372	632837	531867	1.15332e+06	700828	541079	961007	416438	588852	2.38191e+06	1.5507e+06	2.29705e+06	C02325	ko00940,ko01100,ko01110
mws0854	163	59.01	164.069	C6H12O5	[M-H]-	Rhamnose	Others	Saccharides	3615-41-6	3	102733	208408	363301	385270	255409	267974	401882	534450	490763	698242	619941	811174	170111	208803	246077	C00507	ko00051,ko01100
mws0856	463.088	301	464.096	C21H20O12	[M-H]-	Quercetin-4'-O-glucoside (Spiraeoside)*	Flavonoids	Flavonols	20229-56-5	3	204630	173948	247670	83255.3	133878	161161	300552	112146	251731	37455.9	215463	176835	128116	46756.5	114659	-	-
mws0863	213.017	97	214.024	C5H11O7P	[M-H]-	2-Deoxyribose-5'-phosphate	Nucleotides and derivatives	Nucleotides and derivatives	102916-66-5	3	350913	649780	361701	693216	791590	785843	216155	197178	198498	725353	193565	404300	520764	281171	532592	C00673	ko00030,ko01100
mws0866	259.022	96.9702	260.03	C6H13O9P	[M-H]-	D-Glucose 6-phosphate*	Others	Saccharides	56-73-5	1	1.41008e+07	1.3611e+07	5.23121e+07	1.84149e+07	2.78527e+07	3.22609e+07	1.93925e+07	1.8103e+07	1.24929e+07	3.98422e+07	1.18662e+07	2.08621e+07	1.9744e+07	1.79711e+06	2.28625e+07	C00092	ko00500,ko00524,ko00562,ko00998,ko01100,ko01110
mws0874	346.056	210.9	347.063	C10H14N5O7P	[M-H]-	3'-Adenylic Acid	Nucleotides and derivatives	Nucleotides and derivatives	84-21-9	3	421875	483426	253085	202541	584592	386433	284406	314504	580249	186811	425359	149128	225269	257141	444330	C01367	ko00230,ko01100
mws0884	328.045	134.2	329.053	C10H12N5O6P	[M-H]-	Cyclic 3',5'-Adenylic acid	Nucleotides and derivatives	Nucleotides and derivatives	60-92-4	1	1.59431e+07	2.35444e+07	4.91743e+06	1.5455e+07	2.66085e+07	9.88509e+06	4.08347e+07	4.67608e+07	4.90056e+07	1.81742e+07	2.60816e+07	8.0124e+06	1.39274e+07	2.97274e+07	33516752	C00575	ko00230,ko01100
mws0889	135.03	75.01	136.037	C4H8O5	[M-H]-	D-Threonic Acid	Others	Saccharides	3909-12-4	1	555502	1.35256e+06	2.06232e+06	2.71374e+06	2.53992e+06	2.01382e+06	1.2073e+06	1.82157e+06	1.54526e+06	2.43298e+06	2.1535e+06	3.93566e+06	647328	889737	935763	C21649	-
mws0906	341.124	179	342.132	C16H22O8	[M-H]-	Coniferin	Phenolic acids	Phenolic acids	531-29-3	3	7.15405e+06	6.90406e+06	2.55437e+07	7.64904e+06	8.69609e+06	9.28919e+06	1.35924e+07	9.9321e+06	1.99659e+07	7.93983e+06	1.54213e+07	1.66521e+07	6.6754e+06	5.8585e+06	5.43926e+06	C00761	ko00940
mws0913	447.093	285.041	448.101	C21H20O11	[M-H]-	Kaempferol-3-O-galactoside (Trifolin)*	Flavonoids	Flavonols	23627-87-4	3	2.92578e+06	4.95584e+06	3.70385e+06	229311	2.46403e+06	143621	2.43809e+06	99585.6	520499	441867	305383	3.37126e+06	192205	574160	182961	C12626	ko00944
mws0914	271.061	151.003	272.068	C15H12O5	[M-H]-	3,5,7-Trihydroxyflavanone (Pinobanksin)*	Flavonoids	Flavanonols	548-82-3	3	422830	890787	95252.5	57160.2	238767	40832.4	84705	51468.2	48787.3	91914.6	78656.6	95602.7	73396.3	139595	91639.9	C09826	ko00941
mws0920	301.035	151	302.043	C15H10O7	[M-H]-	Tricetin (5,7,3',4',5'-Pentahydroxyflavone)	Flavonoids	Flavones	520-31-0	3	8193.51	16637.9	14830.2	9	9	9	9	9	9	12989.3	9	19986.1	24793.9	37636.5	41374.5	C10192	ko00941
mws0921	149.061	131	150.068	C9H10O2	[M-H]-	p-Coumaryl alcohol	Phenolic acids	Phenolic acids	3690-05-9	3	1.63324e+06	2.6342e+06	2.08437e+06	656835	777382	640286	1.58047e+06	985855	1.10416e+06	1.92489e+06	608585	1.20324e+06	4.06631e+06	3.30083e+06	3.88761e+06	C02646	ko00940,ko01100,ko01110
mws0924	145.051	101	146.058	C6H10O4	[M-H]-	2-Methylglutaric acid*	Organic acids	Organic acids	617-62-9	3	804901	615395	704444	282999	1.04181e+06	348915	814998	631882	693999	1.31293e+06	655562	468517	1.97175e+06	2.68746e+06	2.0285e+06	-	-
MWS0933	170.092	124.087	169.085	C7H11N3O2	[M+H]+	1-Methylhistidine*	Amino acids and derivatives	Amino acids and derivatives	332-80-9	3	421727	526696	606583	630732	638258	550962	593880	479634	211122	1.00741e+06	779445	1.38258e+06	800422	710979	950679	-	-
mws0943	151.051	71.01	152.059	C7H8N2O2	[M-H]-	1,4-Dihydro-1-Methyl-4-oxo-3-pyridinecarboxamide	Alkaloids	Pyridine alkaloids	769-49-3	3	42882.3	84921.9	105566	121431	127629	100648	155380	334607	356732	235034	273092	200382	83556.3	80710.2	55431.6	C05843	ko00760,ko01100
MWS0952	380.257	78.9591	381.264	C18H40NO5P	[M-H]-	Dihydrosphingosine-1-Phosphate	Lipids	Sphingolipids	19794-97-9	3	6223.63	15275.4	14710.7	21497.1	38025.4	10055.9	15143.3	51839.3	57463.3	14237.9	24534.9	15162.5	7886.88	14464	30469.6	C01120	ko00600,ko01100
mws0972	131.071	85	132.079	C6H12O3	[M-H]-	6-Hydroxyhexanoic acid	Organic acids	Organic acids	1191-25-9	3	2.02698e+06	449334	561475	885645	628380	386523	291030	2.86452e+06	1.81171e+06	1.78172e+06	2.7541e+06	1.91729e+06	278637	221709	321406	C06103	-
mws0976	243.062	153	244.07	C9H12N2O6	[M-H]-	β-Pseudouridine	Nucleotides and derivatives	Nucleotides and derivatives	1445-07-4	3	2.18167e+06	2.07718e+06	677167	2.35995e+06	2.90216e+06	2.41479e+06	1.31598e+06	2.41178e+06	2.03839e+06	3.41517e+06	3.27164e+06	2.01192e+06	1.96026e+06	2.30133e+06	2.94447e+06	C02067	ko00240,ko01100
MWS0980	157.025	70.0304	158.033	C5H6N2O4	[M-H]-	L-Dihydroorotic Acid	Organic acids	Organic acids	5988-19-2	3	2724.24	6295.66	4903.41	5573.55	6775.53	4272.03	4181.35	6172.41	12132.3	6696.87	9642.31	5063.05	3369.93	5832.61	4058.17	C00337	ko00240,ko01100,ko01240
mws0981	178.037	136.02	179.044	C6H5N5O2	[M-H]-	Isoxanthopterin	Nucleotides and derivatives	Nucleotides and derivatives	529-69-1	3	32397	24752.9	42548.1	75426.6	85423.3	50003.9	64688.8	40793.1	72598.8	51184.4	73825.2	84220.1	60997.8	48737.3	83399.2	C03975	-
mws0982	126.103	68	125.095	C6H11N3	[M+H]+	1-Methylhistamine	Alkaloids	Alkaloids	501-75-7	3	268997	309992	317421	284353	273647	267931	377424	343186	340894	269245	268116	310419	276950	283075	291743	C05127	ko00340,ko01100
mws0983	326.305	62.065	325.298	C20H39NO2	[M+H]+	N-Oleoylethanolamine	Alkaloids	Alkaloids	111-58-0	2	773242	1.64571e+06	703616	1.31938e+06	803854	633086	819814	796032	761934	617175	953472	1.16584e+06	497888	1.63985e+06	1.11161e+06	C20792	-
mws0987	161.06	115	160.052	C10H8O2	[M+H]+	6-MethylCoumarin	Lignans and Coumarins	Coumarins	92-48-8	3	9.51365e+06	8.62017e+06	2.72515e+07	554959	825806	1.39891e+06	9	9	9	1.18804e+06	1.60295e+06	826444	6.68681e+06	1.48464e+06	2.64313e+06	-	-
mws1050	148.06	88	147.053	C5H9NO4	[M+H]+	O-Acetylserine	Amino acids and derivatives	Amino acids and derivatives	5147-00-2	3	1.50761e+06	1.41568e+06	1.67734e+06	2.23695e+06	1.51877e+06	1.48664e+06	3.00081e+06	4.52601e+06	2.09191e+06	2.25333e+06	2.16897e+06	1.74078e+06	1.64295e+06	1.81295e+06	2.02595e+06	C00979	ko00270,ko00908,ko00920,ko01100,ko01110,ko01200,ko01230,ko04122
mws1051	400.14	251	399.145	C15H23N6O5S	[M+H]+	S-Adenosylmethionine	Amino acids and derivatives	Amino acids and derivatives	485-80-3	3	9	14148.4	41192.6	50722.1	35957.8	51714.7	28285.6	97765.6	93490.8	71197	229020	66156.6	29075	33972.6	25508.1	-	-
mws1060	267.074	135	268.081	C10H12N4O5	[M-H]-	9-(Arabinosyl)hypoxanthine	Nucleotides and derivatives	Nucleotides and derivatives	7013-16-3	1	4.46755e+06	6.27905e+06	1.54789e+06	5.04006e+06	4.58642e+06	4.40749e+06	3.03718e+06	1.16476e+07	5.44546e+06	1.74962e+07	1.07694e+07	4.84548e+06	6.1033e+06	4.11287e+06	6.67867e+06	-	-
mws1073	595.166	457.2	594.159	C27H30O15	[M+H]+	Apigenin-6,8-di-C-glucoside (Vicenin-2)	Flavonoids	Flavones	23666-13-9	3	3.24576e+06	681713	1.53499e+06	646259	575008	824589	573324	568530	568202	1.29814e+06	1.6427e+06	1.95696e+06	1.70855e+06	311321	381866	C10195	-
mws1078	138.055	92.1	137.048	C7H7NO2	[M+H]+	Anthranilic Acid	Phenolic acids	Phenolic acids	118-92-3	3	102869	123564	126018	145370	310385	91469.3	147548	258522	220572	224662	186625	162008	108459	109028	121445	C00108	ko00380,ko00400,ko00998,ko01058,ko01100,ko01110,ko01230
mws1080	341.109	179.056	342.116	C12H22O11	[M-H]-	Galactinol	Others	Saccharides	3687-64-7	1	1.72991e+06	1.84393e+06	3.53613e+06	2.16968e+06	2.98348e+06	3.01809e+06	2.44454e+06	2.16627e+06	2.672e+06	2.14001e+06	2.48525e+06	3.92175e+06	975721	1.37187e+06	1.33874e+06	C01235	ko00052,ko01100
mws1089	421.1	241	422.082	C12H23O14P	[M-H]-	Sucrose-6-phosphate	Others	Saccharides	-	3	2.07395e+06	1.77731e+06	1.81608e+06	2.13875e+06	2.0173e+06	2.07229e+06	2.78112e+06	783425	1.48821e+06	1.21006e+06	1.30987e+06	3.14747e+06	961499	1.09391e+06	2.1744e+06	-	-
mws1090	259.022	97	260.03	C6H13O9P	[M-H]-	Glucose-1-phosphate*	Others	Saccharides	59-56-3	1	6.86026e+06	1.61096e+07	5.97886e+07	7.11478e+06	2.39214e+07	2.75781e+07	2.32008e+07	1.72715e+07	1.03484e+07	3.58071e+07	1.87378e+07	16288767	1.13963e+07	2.34676e+06	1.99819e+07	C00103	ko00010,ko00040,ko00052,ko00500,ko00520,ko00523,ko00561,ko01100,ko01110,ko01240
mws1155	181.072	101.02	182.079	C6H14O6	[M-H]-	D-Mannitol*	Others	Saccharides	69-65-8	1	1.4811e+06	2.5124e+06	2.67373e+06	4.73001e+06	3.09969e+06	3.62274e+06	5.95414e+06	4.93937e+06	4.78969e+06	4.36451e+06	3.19286e+06	4.89962e+06	1.55835e+06	2.69711e+06	2.91181e+06	C00392	ko00051,ko01100,ko02010
mws1164	179.056	59.0139	180.063	C6H12O6	[M-H]-	D-Fructose*	Others	Saccharides	57-48-7	1	2.19412e+06	4.02405e+06	5.69851e+06	3.51969e+06	3.82222e+06	3.92921e+06	4.04803e+06	5.68664e+06	3.90989e+06	4.36528e+06	4.48701e+06	4.67727e+06	2.81817e+06	3.25531e+06	4.86566e+06	C05003	-
mws1167	130.999	59.2	132.006	C4H4O5	[M-H]-	Oxalacetic acid	Organic acids	Organic acids	328-42-7	3	36490	48342.7	87116.4	64402	9	67260	65635.4	130000	101905	116685	101427	127606	81125.1	57877	78686.9	C00036	ko00010,ko00020,ko00250,ko00620,ko00630,ko00710,ko01100,ko01110,ko01200,ko01210,ko01230,ko01240
mws1189	193.035	73	194.033	C6H10O7	[M-H]-	D-Galacturonic acid*	Others	Saccharides	685-73-4	3	665752	841363	2.24822e+06	912916	808830	1.24599e+06	963868	1.22757e+07	8.24722e+06	4.01316e+06	3.26162e+06	3.86215e+06	2.05981e+06	1.02311e+06	1.11991e+06	C00333	ko00040,ko00053,ko00520,ko01100,ko01240,ko02010
mws1195	179.07	147.1	178.063	C10H10O3	[M+H]+	p-Coumaric acid methyl ester	Phenolic acids	Phenolic acids	3943-97-3	3	297448	330014	274202	318456	336412	611117	426378	714022	452766	560506	897131	383967	315934	287843	515728	-	-
mws1320	160.077	130.07	161.084	C10H11NO	[M-H]-	Tryptophol	Alkaloids	Plumerane	526-55-6	3	64044.7	81520.2	41093.4	75396.1	109664	100426	21289.6	29008	42012	48338.6	61321.5	70318.8	31113.1	42264.5	58468.8	C00955	ko00380
mws1333	341.109	113.022	342.116	C12H22O11	[M-H]-	Melibiose	Others	Saccharides	585-99-9	1	1.3653e+07	1.69212e+07	2.62703e+07	1.84349e+07	2.16798e+07	2.37161e+07	2.01437e+07	1.50194e+07	2.10934e+07	2.24901e+07	1.70269e+07	3.06467e+07	1.03896e+07	1.26513e+07	1.18701e+07	C05402	ko00052,ko01100,ko02010
mws1336	138.055	120	137.048	C7H7NO2	[M+H]+	4-Aminobenzoic acid	Phenolic acids	Phenolic acids	150-13-0	3	277179	833362	287012	1.0662e+06	1.06747e+06	442041	557503	546157	479313	371952	429990	478915	2.26641e+06	5.0996e+06	1.71804e+06	C00568	ko00790,ko01100,ko01240
mws1346	162.076	98	161.069	C6H11NO4	[M+H]+	DL-2-Aminoadipic acid	Alkaloids	Alkaloids	542-32-5	3	1.84495e+06	2.58154e+06	2.04403e+06	2.91787e+06	2.16346e+06	2.60149e+06	2.27619e+06	4.88398e+06	4.63819e+06	5054689	2.78181e+06	6.42792e+06	1.51908e+06	1.67746e+06	2.47017e+06	C00956	ko00300,ko00310,ko00311,ko01100,ko01110,ko01210,ko01230
mws1350	181.051	151	182.058	C9H10O4	[M-H]-	Syringaldehyde; 4-Hydroxy-3,5-Dimethoxybenzaldehyde	Phenolic acids	Phenolic acids	134-96-3	1	13355991	1.21569e+07	1.75008e+07	7.78999e+06	4.09332e+06	7.66455e+06	5.13945e+06	6.5816e+06	5.39449e+06	6.19431e+06	5.38886e+06	4.93506e+06	1.09522e+07	9.95772e+06	1.0268e+07	-	-
mws1375	304.15	185.093	303.143	C12H21N3O6	[M+H]+	Nicotianamine	Alkaloids	Alkaloids	34441-14-0	3	835347	3.78544e+06	3.25799e+06	5.14196e+06	3.64445e+06	3.09252e+06	3.50468e+06	3.85773e+06	2.94299e+06	2.75555e+06	2.61717e+06	4.85191e+06	868176	1.88035e+06	1.85845e+06	C05324	-
mws1383	243.088	145	242.08	C12H10N4O2	[M+H]+	Lumichrome	Alkaloids	Alkaloids	1086-80-2	1	1.84676e+06	795489	1.21399e+06	1.00019e+06	800481	937060	1.14718e+06	1.12523e+06	898699	702598	800745	831183	760200	686792	767960	C01727	ko00740
mws1389	455.353	455.353	456.36	C30H48O3	[M-H]-	Oleanolic acid*	Terpenoids	Triterpene	508-02-1	3	73516.7	49393.3	38790.3	75904.5	49901.6	81316.6	88629.5	50247.6	64929.2	70950.3	48599.8	78588.9	74545.3	63999.3	78156.2	C17148	-
mws1409	578.9	402.6	580.034	C15H22N2O18P2	[M-H]-	Uridine-5'-diphosphoglucuronic acid	Nucleotides and derivatives	Nucleotides and derivatives	-	3	5894.42	13096.3	5150.78	2027.87	5021.46	4557.04	6386.23	27498.9	26355.3	12276.2	35832.9	13675.6	9329.76	3009.34	5402.6	-	-
mws1417	160.04	116	161.048	C9H7NO2	[M-H]-	Indole-3-carboxylic acid*	Alkaloids	Plumerane	771-50-6	3	3.58928e+06	2.83472e+06	2.11994e+06	1.71221e+06	1.76893e+06	1.82059e+06	835648	1.56008e+06	1.92495e+06	3.10595e+06	2.67855e+06	4.45237e+06	2.02023e+06	3.38115e+06	2.63589e+06	C19837	-
mws1429	223.134	161	224.141	C13H20O3	[M-H]-	Vomifoliol	Terpenoids	Monoterpenoids	189351-15-3	3	26502.3	12674.9	47099.4	49665.1	34658.7	44481.9	26517.7	83170.6	62969.4	170600	55928	99377.2	64123.3	18439.4	28840.8	C04166	-
mws1434	431.098	311	432.106	C21H20O10	[M-H]-	Apigenin-6-C-glucoside (Isovitexin)*	Flavonoids	Flavones	38953-85-4	3	316427	191841	184159	26758.7	65929.7	74681.9	63564.4	51819.4	47919.3	127669	67025.2	166159	242646	92459.6	102217	C01714	ko00944
mws1478	163.123	130.068	162.116	C10H14N2	[M+H]+	Nicotine	Alkaloids	Pyridine alkaloids	54-11-5	3	2.56866e+06	1.00419e+06	1.81116e+06	950661	884079	1.28812e+06	819838	1.07254e+06	1.02095e+06	1.97861e+06	1.70955e+06	1.54854e+06	4.04858e+06	2.05655e+06	1.56905e+06	C00745	ko00960,ko01110
mws1488	255.233	237.222	256.24	C16H32O2	[M-H]-	Palmitic acid	Lipids	Free fatty acids	57-10-3	3	74825.2	84638.5	90756.5	115946	118625	117997	93276.3	107500	109797	100173	115975	103867	88631.4	86798.2	100143	C00249	ko00061,ko00062,ko00071,ko00073,ko01040,ko01100,ko01212
mws1562	361.114	169.05	362.121	C15H22O10	[M-H]-	Catalpol	Terpenoids	Monoterpenoids	2415-24-9	3	10130.2	33283.5	35623.7	42215.7	15096.3	17804.5	57834	34298.7	53503.3	38732.5	33421.3	62823.4	29660.3	40195.7	28593.3	C09773	-
mws1574	373.114	123	374.121	C16H22O10	[M-H]-	Geniposidic acid	Terpenoids	Monoterpenoids	27741-01-1	3	133046	51409.7	146777	71450	94149	85540.2	57804.7	52680.7	47258	191169	184192	193866	222831	116353	156536	C11673	ko00902,ko01110
mws1587	132.102	86	131.095	C6H13NO2	[M+H]+	L-Norleucine*	Amino acids and derivatives	Amino acids and derivatives	327-57-1	1	8.42203e+06	1.07107e+07	2.12331e+06	1.74942e+07	1.74558e+07	1.31414e+07	6.73858e+06	9.10058e+06	1.07036e+07	1.0493e+07	9.15117e+06	7.38703e+06	8.47598e+06	1.33073e+07	9.27771e+06	C01933	-
mws1589	503.162	179	504.169	C18H32O16	[M-H]-	D-Panose	Others	Saccharides	33401-87-5	3	5.65977e+06	7.83847e+06	1.30043e+07	8.80082e+06	9.86867e+06	8.10782e+06	5.99126e+06	5.48958e+06	4.12991e+06	5.0914e+06	4.38656e+06	1.02069e+07	2.42753e+06	5.16208e+06	4.86068e+06	C00713	-
mws1593	665.215	161	666.222	C24H42O21	[M-H]-	D-Maltotetraose	Others	Saccharides	34612-38-9	3	757296	805109	873139	993264	930706	1.11581e+06	464365	658451	390875	588144	560347	976150	535375	558360	639831	C02052	-
mws1595	163.061	118.6	164.069	C6H12O5	[M-H]-	D-Fucose	Others	Saccharides	3615-37-0	3	21245.6	21148.6	78929.8	32955.1	46204.5	38709.8	44926.1	106591	35486.7	111553	91179	120837	31336.3	17102.4	38315.3	C01018	-
mws1598	138.023	79.9564	139.03	C3H9NO3S	[M-H]-	3-Amino-1-propionic sulfonic acid	Organic acids	Organic acids	3687-18-1	3	17461.7	15690.4	13814.3	9593.92	16213.8	13549.9	9	20700.6	15908.4	19566.2	27437	26961.2	9634.78	5839.67	22037.6	-	-
mws1648	111.045	69	112.052	C6H8O2	[M-H]-	Cyclohexane-1,3-dione	Others	Ketone compounds	504-02-9	3	11436	23644	42170.7	9	9	9	22374.9	54228.1	35062.2	18553.4	31528.7	60645.4	9	9	9	C01066	-
MWS1709	133.014	71.0097	134.022	C4H6O5	[M-H]-	D-Malic acid*	Organic acids	Organic acids	636-61-3	1	2.98621e+06	3.52626e+06	5.67042e+06	3.57579e+06	4.54158e+06	6.353e+06	3.62483e+06	1.18179e+06	1.47579e+06	1.57594e+06	2.58849e+06	2.45427e+06	3.40855e+06	2.84843e+06	3.30289e+06	C00497	ko00650,ko01100
MWS1743	217.159	129.071	216.151	C15H20O	[M+H]+	alpha-hexylcinnamaldehyde	Phenolic acids	Phenolic acids	101-86-0	3	64325.2	68471.9	134096	141382	107211	127230	9	9	9	49881	52666.3	80633.1	71034.4	86197.5	81573.2	-	-
MWS1771	196.097	91.0546	195.089	C10H13NO3	[M+H]+	L-Tyrosine methyl ester	Amino acids and derivatives	Amino acids and derivatives	1080-06-4	3	9	57233.1	29120.7	9	21163.5	40301.6	67905.5	1.17326e+06	2.4966e+06	9	18322.9	36096.3	29632.9	9	50878.9	C03404	-
MWS1787	94.0651	53.0383	93.0578	C6H7N	[M+H]+	2-Picoline; 2-Methylpyridine	Alkaloids	Pyridine alkaloids	109-06-8	3	1.49589e+07	1.53342e+07	1.56205e+07	1.65363e+07	1.27396e+07	1.38736e+07	1.57322e+07	1.66213e+07	1.60001e+07	1.71463e+07	1.61014e+07	1.79409e+07	1.6931e+07	1.76535e+07	1.5232e+07	C14447	-
MWS1798	113.06	67.054	112.052	C6H8O2	[M+H]+	2,4-Hexadienoic acid	Organic acids	Organic acids	110-44-1	3	273756	238124	134660	178836	191520	214049	275270	343779	308970	379750	355203	274879	282401	300619	320039	-	-
MWS1837	158.118	95.0861	157.11	C8H15NO2	[M+H]+	Tranexamic Acid	Organic acids	Organic acids	1197-18-8	3	1.69829e+06	2.56107e+06	518072	1.82053e+06	2.63762e+06	1.07167e+06	1.21197e+06	1.3763e+06	1.67111e+06	726580	1.20039e+06	657056	420845	1.46333e+06	858497	-	-
MWS1839	165.056	92.0272	166.063	C9H10O3	[M-H]-	Ethylparaben	Phenolic acids	Phenolic acids	120-47-8	3	21420	38607.5	57609.4	39135.9	30995.5	23819.2	103995	409506	279741	1.40751e+06	1.95157e+06	919071	31062.4	31371.2	20929.3	-	-
MWS1844	203.143	129.069	202.136	C14H18O	[M+H]+	2-Pentyl-3-phenyl-2-propenal	Others	Aldehyde compounds	122-40-7	3	627604	622815	666974	705187	777782	769857	676390	653054	627431	696204	708227	694630	698230	707990	656661	C12288	-
MWS1852	137.06	94.0418	136.052	C8H8O2	[M+H]+	4-Methoxybenzaldehyde	Phenolic acids	Phenolic acids	123-11-5	3	1.46476e+06	2.11924e+06	3.98171e+06	1.95185e+06	1.88774e+06	2.26326e+06	4.32539e+06	5.28349e+06	4.64228e+06	4.42772e+06	2.9049e+06	5.64731e+06	4.23662e+06	3.23837e+06	3.84409e+06	C10761	-
MWS1854	110.06	65.0417	109.053	C6H7NO	[M+H]+	4-Aminophenol	Alkaloids	Phenolamine	123-30-8	3	40492.9	96153.1	47755	9	9	9	90311.9	83222.7	89043.3	59344.9	53322.6	78375.8	9	9	9	C02372	-
MWS1875	143.05	115.055	144.058	C10H8O	[M-H]-	2-Naphthol*	Phenolic acids	Phenolic acids	135-19-3	3	30276.1	26052	42813.7	27980.2	27585.1	26446.7	20360.8	27515.3	27940.7	20975	28928.5	21213.1	27218.1	23294.4	19555.6	C11713	-
MWS1882	132.03	88.0403	133.037	C4H7NO4	[M-H]-	Iminodiacetic acid*	Organic acids	Organic acids	142-73-4	1	1.50809e+06	1.85701e+06	805081	1.23433e+06	1.98911e+06	904454	517035	729531	1.40552e+06	730258	799852	786240	758944	1.058e+06	987158	C19911	-
MWS1900	215.129	153.127	216.136	C11H20O4	[M-H]-	Undecanedioic acid	Lipids	Free fatty acids	1852-04-6	2	742851	730222	1.04937e+06	566447	699377	429660	1.15643e+06	655350	799437	1.62901e+06	1.80717e+06	1.55604e+06	970750	517031	784720	-	-
MWS1903	173.095	116.071	174.1	C7H14N2O3	[M-H]-	Glycyl-L-valine	Amino acids and derivatives	Amino acids and derivatives	1963-21-9	3	18346	38119	6665.21	27663.3	65366.3	15732.8	32188.5	20046.6	16497.8	8652.21	16043.3	14973.5	8299.97	8677.14	15902.5	-	-
MWS1927	312.124	160.04	313.131	C18H19NO4	[M-H]-	N-benzoyl-L-tyrosine ethyl ester	Amino acids and derivatives	Amino acids and derivatives	3483-82-7	3	52008.6	3787.33	7628.88	12762.9	4376.17	5397.36	5360.84	7545.29	7624.33	3365.46	2628.86	3272.69	9	9	9	-	-
MWS1933	194.081	119.05	193.074	C10H11NO3	[M+H]+	N-(2-Methylbenzoyl)glycine	Amino acids and derivatives	Amino acids and derivatives	42013-20-7	3	1.1698e+07	6.83162e+06	1.12176e+07	3.22342e+06	2.06084e+06	4.37753e+06	7.43482e+06	2.7191e+06	3.5133e+06	765410	4.48792e+06	1.39066e+06	5.26311e+06	2.68667e+06	2.7079e+06	-	-
MWS1962	153.127	83.0474	152.12	C10H16O	[M+H]+	cis-Citral	Organic acids	Organic acids	5392-40-5	3	464422	478359	498140	531822	410781	443434	487795	555597	576266	548092	532436	483324	520167	566730	485339	C09847	ko01110
MWS1983	343.125	89.0254	344.132	C12H24O11	[M-H]-	Maltitol	Others	Saccharides	585-88-6	3	1.32706e+06	3.14201e+06	5.76909e+06	4.11006e+06	4.02092e+06	3.64083e+06	2.82255e+06	3109054	4.93951e+06	2.52846e+07	5.87246e+06	1.49311e+07	5.68612e+06	4.94636e+06	8.94797e+06	-	-
MWS20145	451.123	289.074	450.116	C21H22O11	[M+H]+	Eriodictyol-7-O-glucoside	Flavonoids	Flavanones	38965-51-4	3	491058	648579	463626	351540	869478	554464	1.34451e+06	1.26551e+06	1.71718e+06	884969	1.17706e+06	1.48863e+06	359324	224456	314033	-	-
MWS20147	449.108	287.061	448.101	C21H20O11	[M+H]+	Luteolin-3'-O-glucoside*	Flavonoids	Flavones	-	3	1.49169e+06	1090341	1.46039e+06	105779	949565	100378	496440	181405	273238	130683	189442	2.48949e+06	519546	1.24955e+06	439762	-	-
MWS20148	433.113	271.074	432.106	C21H20O10	[M+H]+	Apigenin-4'-O-glucoside*	Flavonoids	Flavones	-	3	317393	287001	394041	171488	161173	273154	367900	142869	203366	370225	328456	302144	681503	469886	495776	-	-
MWS20152	417.156	402.1	418.163	C22H26O8	[M-H]-	Syringaresinol	Lignans and Coumarins	Lignans	21453-71-4	1	2.30698e+06	1.17973e+06	2.42808e+06	233951	271835	626685	483275	287493	637908	878834	611094	940544	3.93984e+06	1.15335e+06	2.9968e+06	C10889	-
MWS20182	195.066	136.054	196.074	C10H12O4	[M-H]-	Dihydroferulic Acid	Phenolic acids	Phenolic acids	1135-23-5	3	251327	473863	145133	196000	188911	120100	134629	178106	215734	340884	139859	281966	349543	315943	264373	-	-
MWS2040	94.9808	79.9609	95.9881	CH4O3S	[M-H]-	Methanesulfonic acid	Organic acids	Organic acids	75-75-2	3	125640	120705	164146	238911	160135	180011	197103	308384	257642	614953	338063	358490	209615	116617	103846	C11145	ko00920,ko01100
MWS2041	125.026	81.0334	126.032	C6H6O3	[M-H]-	2,3-Dimethylmaleic anhydride	Organic acids	Organic acids	766-39-2	3	101210	98935.5	118796	50798.2	46573.1	79425.5	109358	157775	93538	135115	146744	143594	95636.9	97446.5	121629	-	-
MWS2066	143.051	115.055	144.058	C10H8O	[M-H]-	1-Naphthol*	Phenolic acids	Phenolic acids	90-15-3	3	27812.7	28182.6	37573.6	19762.5	32664.2	24697.9	18701.1	26729.6	28766	19662.4	24175.9	25378.8	26834.4	24651.2	19292.4	C11714	-
MWS2067	169.066	141.069	170.073	C12H10O	[M-H]-	2-Phenylphenol	Phenolic acids	Phenolic acids	90-43-7	3	8950.86	6774.54	5216.98	7593.31	8885.35	9420.28	10596.7	7946.32	7481.71	15249.2	11243.9	11871.7	21054.1	12052	21279.1	C02499	-
MWS2070	179.072	92.0265	180.079	C10H12O3	[M-H]-	Propyl 4-hydroxybenzoate	Phenolic acids	Phenolic acids	94-13-3	3	82039.1	101554	73655.5	52608.1	59499	73931.2	27093.5	32188.1	96052.7	58274.8	48747.3	51992.6	26616.6	46550.5	23867.6	-	-
MWS2076	110.06	65.0414	109.053	C6H7NO	[M+H]+	2-Aminophenol	Alkaloids	Phenolamine	95-55-6	3	177142	97659.6	16154.4	140231	137143	109775	124658	108155	166700	164558	136760	132514	124098	211178	197873	C01987	ko00380,ko01100
MWS2099	137.06	77.0403	136.052	C8H8O2	[M+H]+	4-Methylbenzoic acid	Phenolic acids	Phenolic acids	99-94-5	3	658957	504644	837272	575500	550749	634255	862229	1.14881e+06	1.02541e+06	1.04279e+06	837364	1.092e+06	927602	673335	875836	C01454	ko01100
mws2104	193.072	99.01	194.079	C7H14O6	[M-H]-	D-Pinitol	Others	Saccharides	10284-63-6	3	67154.9	151731	294204	159788	151702	213363	159289	316436	258957	249046	218863	357430	196872	136324	115762	C03844	-
mws2108	353.088	191.05	354.095	C16H18O9	[M-H]-	Cryptochlorogenic acid (4-O-Caffeoylquinic acid)*	Phenolic acids	Phenolic acids	905-99-7	1	1.68493e+06	1954582	6.57225e+06	369171	1.51193e+06	812411	3.9672e+06	1.17113e+07	9.8968e+06	1.87563e+06	6.45403e+06	1.37867e+07	1.7128e+06	1.0563e+06	1.37648e+06	-	-
mws2118	435.13	166.7	436.137	C21H24O10	[M-H]-	Phloretin-2'-O-glucoside (Phlorizin)	Flavonoids	Chalcones	60-81-1	3	133814	96847.1	110009	9	12168.9	22074	35138.9	16012	19377.8	16662.4	10492.6	9	49573	30224.4	26688	C01604	ko00941,ko01110
mws2124	154.982	78.8	155.982	C2H5O6P	[M-H]-	2-Phosphoglycolate	Organic acids	Organic acids	13147-57-4	3	334704	444752	509579	498777	566871	554441	409250	408916	468457	455807	410676	470412	363059	300525	341773	-	-
mws2184	207.066	135.1	208.074	C11H12O4	[M-H]-	Ethyl caffeate	Phenolic acids	Phenolic acids	102-37-4	3	14193.4	27654.7	115343	20506.5	34539.9	31570.5	110755	662198	406230	329897	448154	180824	17739.1	38687.4	29938.5	-	-
mws2213	147.045	77.01	148.052	C9H8O2	[M-H]-	Cinnamic acid	Phenolic acids	Phenolic acids	140-10-3	1	3.22122e+06	3.91045e+06	954097	4.87809e+06	5.67995e+06	4.50397e+06	2.18558e+06	1.44893e+06	1.89373e+06	1.09167e+06	1.0714e+06	1.06396e+06	1.31429e+06	2.26638e+06	2.07259e+06	C00423	ko00130,ko00360,ko00940,ko00998,ko01100,ko01110
mws2218	195.088	83.0604	194.08	C8H10N4O2	[M+H]+	Caffeine	Alkaloids	Alkaloids	58-08-2	3	120797	49366	83792.4	79013.5	68856.1	51295.3	46189.6	63816.1	158881	109718	74259.8	302235	120858	42748.9	75474.2	C07481	ko00232,ko01100,ko01110
mws2368	137.061	119.05	138.068	C8H10O2	[M-H]-	Tyrosol; 4-Hydroxyphenylethanol	Phenolic acids	Phenolic acids	501-94-0	3	61272.2	66864.5	78103.3	77538.6	50995.2	60734.2	47014.8	73826.1	59966.3	52278.9	77526	98838.1	157200	89739.3	84626.8	C06044	ko00350,ko01100
MWS2426	332.125	203.082	333.132	C16H19N3O5	[M-H]-	Tryptophan glutamic acid	Amino acids and derivatives	Amino acids and derivatives	36099-95-3	3	121359	73166.7	12183	158389	143338	152564	74180.2	104007	127837	176880	169723	94819.2	167907	134288	146380	-	-
MWS2430	241.218	241.211	242.225	C15H30O2	[M-H]-	13-methylmyristic acid	Lipids	Free fatty acids	2485-71-4	3	787858	517855	589445	806287	737168	762573	610403	787141	907212	968246	922363	1.01768e+06	782423	666423	754067	-	-
MWS2442	259.022	96.9688	260.03	C6H13O9P	[M-H]-	D-Fructose 6-Phosphate*	Others	Saccharides	643-13-0	1	3.81393e+06	5.22045e+06	2.73568e+07	8.03884e+06	1.26293e+07	1.65158e+07	9.44829e+06	1.26855e+07	8.9364e+06	2.33823e+07	7.33762e+06	1.93038e+07	9.22721e+06	1.52502e+06	1.35419e+07	C00085	ko00052,ko00500,ko00710,ko01100,ko01110,ko01200
mws2523	421.075	241.1	422.083	C12H23O14P	[M-H]-	Trehalose 6-phosphate	Others	Saccharides	4484-88-2	3	2.54261e+06	5.51732e+06	5.49005e+06	3.02751e+06	9.69894e+06	8.63843e+06	6.14307e+06	1.58948e+06	775020	4.95815e+06	2.32877e+06	7.04468e+06	1.9936e+06	743126	2.31504e+06	C00689	ko00500,ko01100,ko01110
MWS2602	335.223	115.04	336.23	C20H32O4	[M-H]-	5(S),15(S)-DiHETE; 5,15-Dihydroxy-6,8,11,13-Eicosatetraenoic Acid	Lipids	Free fatty acids	82200-87-1	3	22296.8	9848.81	15004.6	12804.6	6441.08	3192.46	15040.7	6009.05	7983.86	4456.86	6789.39	11630.4	9255.61	5961.46	7193.02	-	-
mws2608	222.097	84.0451	221.09	C8H15NO6	[M+H]+	N-Acetyl-D-galactosamine	Others	Saccharides	1811-31-0	3	677519	266973	699906	465448	209860	495651	564831	724271	446936	648433	470104	801515	567400	463977	636786	C01132	ko00052,ko01100
mws2623	281.249	281.25	282.256	C18H34O2	[M-H]-	11-Octadecanoic acid(Vaccenic acid)	Lipids	Free fatty acids	506-17-2	1	6.85937e+06	1.19974e+07	1.2491e+07	1.24703e+07	1.34005e+07	1.45588e+07	1.19055e+07	2.26559e+07	2.39995e+07	2.94541e+07	2.37924e+07	3.64828e+07	1.37977e+07	1.77322e+07	1.3934e+07	C21944	-
mws2628	118.086	87.0457	117.07	C5H11NO2	[M+H]+	N-Methyl-4-aminobutyric acid	Organic acids	Organic acids	1119-48-8	3	157125	77497.1	109672	47772.2	30232.4	84023.3	57738.4	71781.6	52967.4	50233.9	38243.1	45914.5	85523.7	56803.4	74573.3	C15987	ko00760,ko01100
MWS2673	339.253	121.101	338.246	C20H34O4	[M+H]+	5,6-DiHETrE [(±)5,6-dihydroxy-8Z,11Z,14Z-eicosatrienoic acid]	Lipids	Free fatty acids	213382-49-1	3	165296	198635	110226	241593	83352.1	258550	9	9	9	9	9	9	488264	96840.3	91007.5	C14772	ko00590,ko01100
MWS2910	242.113	126.066	241.106	C10H15N3O4	[M+H]+	5-Methyl-2'-Deoxycytidine	Nucleotides and derivatives	Nucleotides and derivatives	838-07-3	3	303087	220453	52794.7	397594	322189	372973	392148	492828	278504	775661	332930	466800	540683	649113	1.63119e+06	C03592	-
MWS2984	153.052	136.026	152.045	C4H4N6O	[M+H]+	8-Azaguanine	Nucleotides and derivatives	Nucleotides and derivatives	134-58-7	3	3.87442e+06	3.34994e+06	469829	3.42801e+06	2.55655e+06	3.87421e+06	2.83848e+06	4.49149e+06	3.35494e+06	1.13887e+07	2.03282e+07	4.46295e+06	6.21068e+06	3.28244e+06	6.53828e+06	-	-
MWS3020	145.133	86.0961	144.126	C7H16N2O	[M+H]+	N-Acetylcadaverine	Alkaloids	Alkaloids	32343-73-0	3	323801	723458	104173	506312	468221	327929	294603	631049	797697	350198	921985	594004	164892	179595	258957	-	-
MWS3036	147.03	85.0297	148.037	C5H8O5	[M-H]-	3-Hydroxyglutaric acid*	Organic acids	Organic acids	638-18-6	3	1.56944e+06	1.55012e+06	1.61852e+06	1.57529e+06	1.54779e+06	1.55602e+06	1.88815e+06	2.85934e+06	1.60107e+06	1.81389e+06	2.76563e+06	3.00866e+06	1.79152e+06	1.77141e+06	1.68288e+06	-	-
mws4002	154.086	137	153.079	C8H11NO2	[M+H]+	Dopamine	Alkaloids	Phenolamine	51-61-6	3	304742	234833	80036.2	322292	259873	334021	213329	652016	292053	682987	1.28958e+06	621893	326193	187442	353584	C03758	ko00350,ko00950,ko00965,ko01100,ko01110
mws4052	102.055	56.05	101.048	C4H7NO2	[M+H]+	1-Aminocyclopropane-1-carboxylic acid*	Organic acids	Organic acids	22059-21-8	3	253387	614904	357545	314449	223467	247372	197749	268151	438777	434899	767076	429055	306756	378242	293186	C01234	ko00270,ko01100,ko01110
mws4085	223.061	193	224.069	C11H12O5	[M-H]-	Sinapic acid	Phenolic acids	Phenolic acids	530-59-6	1	2.75837e+06	1.45707e+06	1.78989e+06	269351	280617	508536	573313	533649	605658	428579	318655	532899	2.46928e+06	1.40174e+06	1.31766e+06	C00482	ko00940,ko01100,ko01110
mws4113	353.139	295.06	354.147	C21H22O5	[M-H]-	3'-Hydroxy-4'-O-methylglabridin	Flavonoids	Other Flavonoids	175554-11-7	3	223339	165806	198984	274049	207651	266672	192415	270916	242014	245631	267760	258358	202230	213477	226537	-	-
mws4163	665.215	485.3	666.222	C24H42O21	[M-H]-	Nystose	Others	Saccharides	13133-07-8	3	5.04413e+06	5.57256e+06	6.65466e+06	5.97399e+06	5.02798e+06	7.1922e+06	1.51455e+06	3.42371e+06	4.47539e+06	3.20161e+06	2.32644e+06	5.72641e+06	3.86024e+06	3.57572e+06	3.45211e+06	-	-
mws4170	179.056	59.0139	180.063	C6H12O6	[M-H]-	D-Glucose*	Others	Saccharides	50-99-7	1	2.33621e+06	3.00044e+06	5.27142e+06	4.13794e+06	3.28675e+06	4.66594e+06	4.27079e+06	4.02506e+06	3.47101e+06	4.58926e+06	3.46015e+06	5.62265e+06	3.28728e+06	3.26702e+06	3.81198e+06	C00031	ko00010,ko00030,ko00052,ko00500,ko00520,ko00524,ko00901,ko01100,ko01110,ko02010
mws4174	222.097	138	221.09	C8H15NO6	[M+H]+	N-Acetyl-D-mannosamine	Others	Saccharides	7772-94-3	3	410904	488345	432103	408403	146033	329489	419567	505706	359756	528900	471591	619616	883230	413066	643600	C00645	ko00520,ko01100
mws4176	237.123	120.088	236.116	C12H16N2O3	[M+H]+	L-Alanyl-L-Phenylalanine	Amino acids and derivatives	Amino acids and derivatives	3061-90-3	3	6.72586e+06	5.72822e+06	448954	8.15325e+06	7.82752e+06	8.71864e+06	5.03192e+06	7.53973e+06	7.59371e+06	1.17539e+07	5.43712e+06	4.85368e+06	1.07996e+07	2.26761e+07	1.79135e+07	-	-
MWS4285	89.0244	71.0183	90.0317	C3H6O3	[M-H]-	L-Lactic Acid*	Organic acids	Organic acids	79-33-4	3	27158.5	47313.7	65504.7	90077.2	62792	70024.6	91509.8	181902	183377	153928	254961	118738	41779.3	71636.6	31196.1	C00186	ko00010,ko00051,ko00620,ko00640,ko01100,ko01110
MWS4296	223.108	120.082	222.1	C11H14N2O3	[M+H]+	Glycylphenylalanine*	Amino acids and derivatives	Amino acids and derivatives	3321-03-7	1	1.91491e+06	2.19415e+06	263779	4.28752e+06	3.57218e+06	3.45013e+06	1.69289e+06	2.79033e+06	3.10596e+06	3.90615e+06	2.26937e+06	2.24175e+06	2.10019e+06	4.74062e+06	3.37922e+06	-	-
MWS4301	151.041	107.05	152.047	C8H8O3	[M-H]-	3-hydroxyphenylacetic acid*	Phenolic acids	Phenolic acids	621-37-4	3	54028.7	99087.6	44179.1	47609.8	30016.5	37074.8	26157.2	90536.2	100015	173299	155322	191876	94334.5	84940.4	96510.4	C05593	ko00350,ko00360,ko01100
MWS4309	262.119	188.071	261.111	C13H15N3O3	[M+H]+	Glycyl-tryptophan	Amino acids and derivatives	Amino acids and derivatives	2390-74-1	1	2.63511e+06	3.26928e+06	393009	4.86149e+06	4.69528e+06	5.38773e+06	2.12613e+06	3.96683e+06	2.99927e+06	4.61114e+06	3.32796e+06	2.2718e+06	4.5845e+06	7.69172e+06	6.07368e+06	-	-
MWS4354	282.12	150.079	281.112	C11H15N5O4	[M+H]+	N6-methyladenosine	Nucleotides and derivatives	Nucleotides and derivatives	1867-73-8	3	5.00592e+06	5.40206e+06	695987	6.50591e+06	8.45901e+06	7.57158e+06	3.4742e+06	5.35424e+06	4.38455e+06	6.94223e+06	4.70744e+06	4.44599e+06	6.50454e+06	7.63226e+06	9.93432e+06	-	-
MWS4471	173.057	58.0297	174.064	C6H10N2O4	[M-H]-	N-Alpha-Acetyl-L-Asparagine	Amino acids and derivatives	Amino acids and derivatives	4033-40-3	3	2.78043e+06	3.10341e+06	797218	1.5763e+06	2.56925e+06	1.49073e+06	2.11629e+06	1.86071e+06	2.02268e+06	950168	1.61455e+06	967584	1.10534e+06	1.59583e+06	1.44218e+06	-	-
MWS4525	166.072	124.05	165.065	C6H7N5O	[M+H]+	6-O-methylguanine	Nucleotides and derivatives	Nucleotides and derivatives	20535-83-5	3	1.11277e+06	1.05086e+06	290868	1.43496e+06	1.41217e+06	1.19005e+06	848651	1.89091e+06	1.50061e+06	3.44109e+06	2.79954e+06	1.39825e+06	1.21458e+06	1.11727e+06	1.7372e+06	-	-
mws5035	279.17	120.085	278.163	C15H22N2O3	[M+H]+	L-Leucyl-L-phenylalanine	Amino acids and derivatives	Amino acids and derivatives	56217-82-4	2	9.24063e+06	4.0524e+06	393644	5.37866e+06	5.95502e+06	6.82272e+06	2.78548e+06	9.52046e+06	5.91009e+06	1.36888e+07	5.1984e+06	5.72805e+06	1.32267e+07	1.49119e+07	1.78356e+07	-	-
mws5038	341.109	89.0249	342.116	C12H22O11	[M-H]-	Isomaltulose*	Others	Saccharides	13718-94-0	1	433777	666238	1.27761e+06	737686	978273	1.07366e+06	885701	680991	859605	634354	704696	1.33679e+06	280570	385854	465465	C01742	-
mws5041	189.123	86.1038	188.116	C8H16N2O3	[M+H]+	L-Glycyl-L-isoleucine*	Amino acids and derivatives	Amino acids and derivatives	19461-38-2	1	1.33131e+06	1.6271e+06	213531	4.24087e+06	4.94935e+06	4.67371e+06	777509	2.87657e+06	2.46415e+06	3.18611e+06	3.31588e+06	1.64244e+06	1.3989e+06	2.35254e+06	2.00398e+06	-	-
mws5042	223.108	120.088	222.101	C11H14N2O3	[M+H]+	L-Glycyl-L-phenylalanine*	Amino acids and derivatives	Amino acids and derivatives	721-66-4	1	5.09349e+06	4.74472e+06	812618	1.23776e+07	1.34386e+07	1.36491e+07	4.36835e+06	1.00304e+07	7.55547e+06	1.37893e+07	9.68061e+06	7.02535e+06	7.6059e+06	1.18526e+07	1.1457e+07	-	-
mws5045	215.165	169.159	216.173	C12H24O3	[M-H]-	12-Hydroxydodecanoic acid	Lipids	Free fatty acids	505-95-3	3	24697.9	18085.9	37183.5	31816.4	20859.6	19587.7	29036.4	52209	39437.8	71324.2	43537.2	51339.8	27069.7	23987.9	25016.4	C08317	-
MWS5083	455.097	96.9685	456.105	C17H21N4O9P	[M-H]-	Flavin Single Nucleotide(FMN)	Nucleotides and derivatives	Nucleotides and derivatives	6184-17-4	3	3.91593e+06	1.26444e+06	1.39387e+06	734099	776199	1.21913e+06	1.0017e+06	1.16325e+06	1.17417e+06	571941	1.27946e+06	755597	1.08053e+06	887887	649225	C00061	ko00190,ko00740,ko01100,ko01110,ko01240
MWS5136	145.051	101.061	146.058	C6H10O4	[M-H]-	Mono-Methyl Glutarate*	Organic acids	Organic acids	1501-27-5	3	33883.3	54196.8	18350.6	34304.1	29411.9	31399.9	39148.5	55909	51327.4	29592.8	33379.5	27032	29828.5	61383	39214.2	-	-
MWS5164	203.15	70.0653	202.143	C8H18N4O2	[M+H]+	N,N'-Dimethylarginine;SDMA*	Amino acids and derivatives	Amino acids and derivatives	30344-00-4	1	5.48688e+06	8.66021e+06	3.4192e+06	1.62144e+07	1.52828e+07	1.00965e+07	8.02142e+06	1.22731e+07	1.22389e+07	1.21363e+07	1.47126e+07	1.16458e+07	4.8093e+06	7.25616e+06	8.21261e+06	-	-
MWS5165	203.091	129.054	202.084	C9H14O5	[M+H]+	Methyloxalacetic Acid Diethyl Ester	Organic acids	Organic acids	759-65-9	3	571426	364395	177076	283118	198887	284530	442911	267931	231207	634702	288387	379184	1.06193e+06	417216	1.25269e+06	C07056	-
MWS5173	112.05	70.0284	111.043	C4H5N3O	[M+H]+	Isocytosine	Nucleotides and derivatives	Nucleotides and derivatives	108-53-2	3	1.82805e+06	2.56227e+06	700859	2.40807e+06	3.26135e+06	1.84141e+06	2.10983e+06	3.14809e+06	2.5992e+06	1.84797e+06	2.87709e+06	1.95235e+06	1.32598e+06	2.20819e+06	1.97427e+06	-	-
MWS5185	151.04	109.029	152.047	C8H8O3	[M-H]-	2',4'-Dihydroxyacetophenone*	Phenolic acids	Phenolic acids	89-84-9	3	39750.9	24517.3	49778.8	39752	36317.2	33164.1	32085.7	43886.1	33877.5	32109.6	47273.2	32837.6	29702.2	36732	34729.4	C03663	-
MWS5206	181.051	135.045	182.058	C9H10O4	[M-H]-	4-Hydroxyphenyllactic Acid*	Phenolic acids	Phenolic acids	306-23-0	3	147738	291146	293435	573439	449300	257623	189483	299292	478602	820782	1.46486e+06	1.46488e+06	161915	244546	134363	C03672	-
MWS5231	243.161	181.158	244.167	C13H24O4	[M-H]-	Tridecanedioic acid	Lipids	Free fatty acids	505-52-2	1	3.39293e+06	3.41968e+06	3.33313e+06	3.29995e+06	3.37532e+06	3.24296e+06	3.30174e+06	3.07889e+06	3.24075e+06	3.27987e+06	3.57785e+06	3.56205e+06	3.32914e+06	3.28317e+06	3.34928e+06	-	-
MWS5235	299.261	253.254	300.266	C18H36O3	[M-H]-	12-Hydroxyoctadecanoic acid	Lipids	Free fatty acids	106-14-9	3	54092.2	115788	61824.1	54609	45250.8	51828.9	65644.6	48055.4	83607.2	107468	119114	64270.1	78487	58690	67634.9	-	-
MWS80006	311.223	293.214	312.23	C18H32O4	[M-H]-	9-Hydroperoxy-9Z,11E-Octadecadienoic Acid	Lipids	Free fatty acids	-	2	309888	273711	257666	351275	83729.1	148160	134405	144716	149193	172191	194185	112439	311195	263340	299144	-	-
MWSCX001	143.033	69.0338	142.027	C6H6O4	[M+H]+	5-hydroxymaltol	Others	Ketone compounds	1073-96-7	2	942240	1.06538e+06	552628	1.29262e+06	2.11222e+06	2.11993e+06	1.2556e+06	911498	898018	1.14858e+06	755711	1.39643e+06	882215	1.21529e+06	1.87423e+06	-	-
MWSCX014	193.049	133.025	192.042	C10H8O4	[M+H]+	Scopoletin (7-Hydroxy-6-methoxycoumarin)	Lignans and Coumarins	Coumarins	92-61-5	3	835542	600867	1.15055e+06	658119	219510	700105	1.72091e+06	1.09621e+06	1.0288e+06	126278	282739	162626	2.12618e+06	1.19201e+06	1.88721e+06	C01752	ko00940,ko01110
MWSCX015	165.055	91.0526	164.047	C9H8O3	[M+H]+	Caffeic aldehyde	Phenolic acids	Phenolic acids	141632-15-7	2	2.84858e+06	3.24895e+06	1.38725e+06	3.21737e+06	3.0979e+06	5.26358e+06	2.08168e+06	1.376e+06	2.08049e+06	2.3254e+06	2.49789e+06	1.77083e+06	1.02697e+06	1.23055e+06	1.10614e+06	C10945	ko00940,ko01110
MWSCX017	165.053	119.051	164.047	C9H8O3	[M+H]+	4-hydroxyphenyl acrylaldehyde*	Others	Aldehyde compounds	-	3	2.77651e+06	3.14498e+06	1.21015e+06	2.76533e+06	1.73572e+06	4.13988e+06	1.63051e+06	1.28373e+06	1.0064e+06	1.51481e+06	1.80225e+06	844929	1.25314e+06	1.08863e+06	627767	-	-
MWSHY0009	301.071	286.048	300.063	C16H12O6	[M+H]+	Diosmetin (5,7,3'-Trihydroxy-4'-methoxyflavone)*	Flavonoids	Flavones	520-34-3	3	3.53327e+06	4.89143e+06	1.82699e+06	237623	2.09644e+06	146917	248191	203672	742699	265612	438183	3.84608e+06	978761	2.37668e+06	1.5672e+06	C10038	-
MWSHY0016	449.108	299.056	448.101	C21H20O11	[M+H]+	Luteolin-6-C-glucoside (Isoorientin)*	Flavonoids	Flavones	4261-42-1	3	164244	527176	658797	150626	505352	447011	455576	1.76451e+06	1.21502e+06	1.39571e+06	3.4391e+06	2.99038e+06	964893	504142	445890	C01821	-
MWSHY0017	273.076	153.018	272.068	C15H12O5	[M+H]+	Naringenin (5,7,4'-Trihydroxyflavanone)	Flavonoids	Flavanones	480-41-1	3	899627	1.73376e+06	255462	116428	531812	95055	212962	134245	112402	252274	201373	219889	170239	269779	256547	C00509	ko00941,ko00943,ko01100,ko01110
MWSHY0064	625.174	317.065	624.169	C28H32O16	[M+H]+	Isorhamnetin-3-O-neohesperidoside*	Flavonoids	Flavonols	55033-90-4	1	82673.5	76776.9	91379.3	69773.1	119622	119111	290986	755716	576048	1.11557e+06	383781	37157.2	180949	115331	575211	-	-
MWSHY0100	435.091	303.058	434.085	C20H18O11	[M+H]+	Avicularin(Quercetin-3-O-α-L-arabinofuranoside)*	Flavonoids	Flavonols	572-30-5	3	313565	616744	888178	930085	864547	1.0414e+06	721049	1.30667e+06	1.1429e+06	1.00259e+06	879470	1.85379e+06	410234	224444	296498	-	-
MWSHY0104	449.108	287.062	448.101	C21H20O11	[M+H]+	Luteolin-7-O-glucoside (Cynaroside)*	Flavonoids	Flavones	5373-11-5	3	7.08184e+06	1.28768e+07	7.83919e+06	858009	4.52023e+06	383424	6.64415e+06	432823	981986	792800	721409	9.42358e+06	409397	1.07669e+06	413250	C03951	ko00944
MWSHY0136	449.108	287.055	448.101	C21H20O11	[M+H]+	Kaempferol-3-O-glucoside (Astragalin)*	Flavonoids	Flavonols	480-10-4	3	1.33586e+06	1.36908e+06	1.4547e+06	159787	1.06074e+06	9	356340	9	190433	248712	296409	3.03179e+06	230930	891486	209816	C12249	ko00944,ko01110
MWSHY0145	289.071	153.018	288.063	C15H12O6	[M+H]+	Eriodictyol (5,7,3',4'-Tetrahydroxyflavanone)	Flavonoids	Flavanones	552-58-9	3	1.0873e+06	1.44827e+06	643006	200799	320370	167590	296999	133308	452088	228675	189053	414480	472500	854262	443715	C05631	ko00941,ko01100,ko01110
MWSHY0189	433.113	271.066	432.106	C21H20O10	[M+H]+	Apigenin-7-O-glucoside(Cosmosiin)*	Flavonoids	Flavones	578-74-5	3	317393	287001	394041	171488	161173	273154	367900	142869	203366	370225	328456	302144	681503	469886	495776	C04608	ko00944
MWSHY0195	463.123	301.085	462.116	C22H22O11	[M+H]+	Hispidulin-7-O-glucoside(Homoplantaginin)*	Flavonoids	Flavones	17680-84-1	3	5.22047e+06	1.12569e+07	8.54212e+06	2.06223e+06	1.27005e+07	827695	1.5178e+06	419171	943089	462308	1.21021e+06	8.29418e+06	460481	2.38418e+06	732727	C17762	-
MWSmce025	369.086	207.032	370.09	C16H18O10	[M-H]-	Fraxetin-8-O-glucoside (Fraxin)	Lignans and Coumarins	Coumarins	524-30-1	3	198581	174622	240601	63148.9	120661	245307	112666	188351	279444	492375	403238	640822	459891	237284	228744	C09266	-
MWSmce039	124.037	84.048	123.032	C6H5NO2	[M+H]+	Isonicotinic acid	Others	Vitamin	55-22-1	3	39250.7	47125.2	46726.6	51115.8	30512.8	33204.4	46419.3	65924	42175.1	58119.6	66376.3	68985.7	50546.5	79337.7	39537.2	C07446	-
MWSmce040	153.05	65.0376	152.047	C8H8O3	[M+H]+	Isovanillin	Phenolic acids	Phenolic acids	621-59-0	3	2.76899e+06	2.81523e+06	3.17285e+06	5.45677e+06	4.81656e+06	3.85235e+06	5.04135e+06	4.16633e+06	5.54321e+06	6.28143e+06	3.85635e+06	6.54941e+06	3.3647e+06	3.26115e+06	3.92675e+06	-	-
MWSmce056	205.093	146.06	204.09	C11H12N2O2	[M+H]+	DL-Tryptophan*	Amino acids and derivatives	Amino acids and derivatives	54-12-6	1	1.56815e+07	1.44396e+07	8.46836e+06	1.06588e+07	1.45984e+07	9.22696e+06	5.54666e+06	6.65029e+06	1.29135e+07	7.79768e+06	1.05329e+07	7.40899e+06	1.25747e+07	1.93505e+07	1.59717e+07	-	-
MWSmce083	207.072	133.033	208.074	C11H12O4	[M-H]-	Ferulic acid methyl ester	Phenolic acids	Phenolic acids	2309-07-1	3	16689.8	20849.4	16610.4	31851	25917.3	25337	85663.8	102673	125709	85203.9	64677.8	66725.7	32270	36920.3	20325.3	-	-
MWSmce116	252.104	136.061	251.102	C10H13N5O3	[M+H]+	5'-Deoxyadenosine	Nucleotides and derivatives	Nucleotides and derivatives	4754-39-6	2	1.53014e+06	740362	80298.6	1.38215e+06	1.15535e+06	2.02328e+06	631979	1.85206e+06	1.03057e+06	4.52201e+06	1.64578e+06	2.43207e+06	3.5947e+06	2.31343e+06	4.61645e+06	C05198	-
MWSmce118	127.047	81.044	126.043	C5H6N2O2	[M+H]+	Imidazole-4-Acetic Acid*	Alkaloids	Alkaloids	645-65-8	3	7.50804e+06	5.80967e+06	1.42195e+07	5.4258e+06	4.76387e+06	5.56778e+06	1.02081e+07	9.54526e+06	7.33505e+06	8.06968e+06	1.36377e+07	1.17132e+07	7.98917e+06	5.93428e+06	8.64528e+06	C02835	ko00340,ko01100
MWSmce159	193.046	147.044	192.042	C10H8O4	[M+H]+	6,7-Dihydroxy-4-methylcoumarin	Lignans and Coumarins	Coumarins	529-84-0	3	2.06815e+06	2.27852e+06	2.28422e+06	2.75031e+06	3.41892e+06	2.27206e+06	2.50183e+06	2.78232e+06	1.99948e+06	5.79887e+06	2.01959e+06	3.51332e+06	2.40086e+06	1.98145e+06	3.08498e+06	-	-
MWSmce165	165.082	59.0159	166.084	C6H14O5	[M-H]-	L-Fucitol	Others	Saccharides	13074-06-1	3	1.29767e+06	2.17486e+06	2.91982e+06	3.9228e+06	3.63587e+06	2.59043e+06	1.96107e+06	3.72881e+06	2.45131e+06	4.65628e+06	3.64269e+06	5.57217e+06	1.94697e+06	1.96029e+06	2.24443e+06	-	-
MWSmce177	221.088	133.034	222.089	C12H14O4	[M-H]-	Ethyl ferulate	Phenolic acids	Phenolic acids	4046-02-0	1	9	12821.4	60700.8	43769.1	47790	26650.1	253259	642627	774860	411925	594661	256101	32087.2	79919.9	37021.4	-	-
MWSmce183	151.044	77.0421	152.047	C8H8O3	[M-H]-	D-Mandelic acid	Organic acids	Organic acids	611-71-2	3	153466	277940	115040	173832	118450	197505	104228	129583	100886	196905	158135	155125	108419	107199	77629.3	-	-
MWSmce203	341.117	73.0319	342.116	C12H22O11	[M-H]-	D-Cellobiose	Others	Saccharides	528-50-7	3	666449	940479	1.43986e+06	806486	1.26307e+06	1.26436e+06	922567	721489	786091	989820	1.01684e+06	1.52874e+06	547114	585181	724087	-	-
MWSmce220	177.045	59.016	178.048	C6H10O6	[M-H]-	D-Glucono-1,5-lactone*	Others	Saccharides	90-80-2	3	75303.3	134942	228509	230769	158535	160962	255341	269103	165900	332843	289775	416240	254404	153665	210420	C00198	ko00030,ko01100,ko01110,ko01200
MWSmce229	183.061	165.051	182.058	C9H10O4	[M+H]+	3,4-Dimethoxybenzoic acid; Veratric acid	Phenolic acids	Phenolic acids	93-07-2	3	687959	555181	857700	302057	314827	396848	583340	392637	434798	479866	486973	411009	906172	873178	998027	-	-
MWSmce230	183.035	124.021	184.037	C8H8O5	[M-H]-	Methyl gallate	Phenolic acids	Phenolic acids	99-24-1	3	306209	176954	345910	1.02025e+06	782858	523942	446175	326163	283565	619136	242517	511836	845810	646596	612491	-	-
MWSmce248	163.045	119.054	164.047	C9H8O3	[M-H]-	3-Hydroxycinnamic Acid*	Phenolic acids	Phenolic acids	14755-02-3	2	727408	673174	1.01587e+06	840921	334683	554912	1.59838e+06	510885	218758	187232	159512	146621	2.85315e+06	1.59318e+06	1.71752e+06	C12621	ko00360,ko01100
MWSmce257	218.109	88.0433	219.111	C9H17NO5	[M-H]-	D-Pantothenic Acid	Others	Vitamin	79-83-4	1	6.40322e+06	1.00399e+07	7.35013e+06	9.32361e+06	5.37292e+06	4.70789e+06	9.42378e+06	1.14367e+07	9.34819e+06	8.68308e+06	1.14166e+07	9.31476e+06	8.54031e+06	1.3188e+07	1.21036e+07	C00864	ko00410,ko00770,ko01100,ko01110,ko01240
MWSmce274	123.049	93.0376	124.052	C7H8O2	[M-H]-	Salicyl Alcohol	Phenolic acids	Phenolic acids	90-01-7	3	31644.4	162788	123208	40799.3	7290.33	66910.6	97382.4	322871	82525.8	184462	135196	170333	115081	69047.7	67577.5	C02323	-
MWSmce283	149.069	92.032	150.068	C9H10O2	[M-H]-	4'-Hydroxypropiophenone	Phenolic acids	Phenolic acids	70-70-2	3	283890	180779	352615	230703	164478	201120	129149	200476	134088	229036	228257	332306	212066	152121	174427	C13342	-
MWSmce284	155.066	95.0471	154.063	C8H10O3	[M+H]+	3,4-Dimethoxyphenol	Phenolic acids	Phenolic acids	2033-89-8	3	721589	462096	486821	809596	497610	847775	715221	781344	866961	1.02e+06	760438	869629	1.08497e+06	811381	930085	-	-
MWSmce295	245.072	113.032	244.07	C9H12N2O6	[M+H]+	1-beta-D-Arabinofuranosyluracil	Nucleotides and derivatives	Nucleotides and derivatives	3083-77-0	2	1.16242e+06	1.61944e+06	831252	2.60264e+06	3.05768e+06	3.10021e+06	1.6478e+06	3.41666e+06	2.15487e+06	5.62045e+06	3.44101e+06	2.52288e+06	3.39361e+06	2.75973e+06	2.73069e+06	C16908	-
MWSmce333	284.099	152.056	283.092	C10H13N5O5	[M+H]+	Crotonoside; 2-Hydroxyadenosine	Nucleotides and derivatives	Nucleotides and derivatives	1818-71-9	3	2.26272e+07	2.11281e+07	4.80487e+06	1.86996e+07	3.07615e+07	2.88698e+07	1.45745e+07	3.41414e+07	2.23281e+07	3.52981e+07	2.39925e+07	2.27345e+07	3.03377e+07	3.40699e+07	4.87508e+07	C08432	-
MWSmce338	146.08	70.065	145.074	C6H11NO3	[M+H]+	N-Hydroxypipecolic acid	Alkaloids	Piperidine alkaloids	115819-92-6	3	425374	378773	634862	543752	506481	397975	565743	488305	385482	599807	417276	634679	492832	403288	428276	-	-
MWSmce341	279.159	149.033	278.152	C16H22O4	[M+H]+	Butyl isobutyl phthalate*	Phenolic acids	Phenolic acids	17851-53-5	1	7.09564e+06	1.4571e+07	1.2524e+07	6.48838e+06	1.00125e+07	1.04715e+07	9.45884e+06	6.39788e+06	1.20299e+07	7.46325e+06	1.14522e+07	1.1546e+07	9.13197e+06	1.02655e+07	1.15379e+07	-	-
MWSmce355	211.062	181.014	212.069	C10H12O5	[M-H]-	Methyl Syringate	Phenolic acids	Phenolic acids	884-35-5	3	97585.6	55317.1	75781.1	35648.6	10854.6	46539.8	58384	66643.1	58993.6	105138	83887.2	62779.2	83209.9	50311.3	87673.5	-	-
MWSmce370	151.04	107.05	152.047	C8H8O3	[M-H]-	4-Hydroxyphenylacetic acid*	Phenolic acids	Phenolic acids	156-38-7	3	62950.1	94787.2	56539.8	38171.9	34693.1	36877.3	23155.7	86225.5	80256	143729	134271	205611	103380	102101	90072.7	C00642	ko00350,ko00360,ko01100
MWSmce387	183.03	124.017	184.037	C8H8O5	[M-H]-	3-O-Methylgallic acid	Phenolic acids	Phenolic acids	3934-84-7	3	186888	127709	155451	109791	66115.5	138792	174235	221231	205721	337344	182825	201490	495728	207563	241000	C05616	-
MWSmce394	487.341	469.332	488.35	C30H48O5	[M-H]-	Tormentic acid	Terpenoids	Triterpene	13850-16-3	3	9	9	9	9	9	9	7651.72	9	39065.2	15798.1	20341.6	21301.3	9	9	9	-	-
MWSmce448	127.052	81.0449	126.043	C5H6N2O2	[M+H]+	Imidazol-1-yl-acetic acid*	Alkaloids	Alkaloids	22884-10-2	3	7.65791e+06	5.98073e+06	1.39648e+07	5.27761e+06	4.88754e+06	5.78925e+06	9.7502e+06	9.53067e+06	6.76702e+06	8.05395e+06	9.35127e+06	1.17549e+07	8.07353e+06	6.37444e+06	9.03333e+06	-	-
MWSmce461	102.054	56.0497	101.048	C4H7NO2	[M+H]+	L-Azetidine-2-carboxylic acid*	Alkaloids	Alkaloids	2133-34-8	3	1.09603e+06	1.22748e+06	1.31222e+06	1.26391e+06	1.08888e+06	1.09773e+06	781778	1.39686e+06	2.11872e+06	1.73579e+06	1.69161e+06	1.81955e+06	1.38481e+06	1.74271e+06	1.25442e+06	-	-
MWSmce466	135.046	92.0293	136.052	C8H8O2	[M-H]-	4-Hydroxyacetophenone	Phenolic acids	Phenolic acids	99-93-4	3	552207	1.13923e+06	585745	4.59997e+06	1.89724e+06	1.21618e+06	471001	745597	1.3488e+06	568869	441979	323731	411226	352879	444435	C10700	ko01100
MWSmce467	149.062	108.022	150.068	C9H10O2	[M-H]-	4-Allylcatechol	Phenolic acids	Phenolic acids	1126-61-0	3	10486	7943.25	13907.1	25955.8	30310	21758.8	18256.2	28499.1	28760.4	17485.4	19190.2	14864.1	13937.3	16643.8	15131.9	-	-
MWSmce486	503.162	383.12	504.169	C18H32O16	[M-H]-	Manninotriose	Others	Saccharides	13382-86-0	3	9	38328.4	38968.6	45711.1	63527.9	39944.8	48710.4	42113.1	31592	42847.1	43357.8	44361.5	31226.2	28737.4	32345.3	C05404	ko00052,ko01100
MWSmce501	167.036	108.025	168.042	C8H8O4	[M-H]-	Protocatechuic Acid Methyl Ester	Phenolic acids	Phenolic acids	2150-43-8	3	9	9	9	63483.2	42070.5	45732.1	9	9	9	83122	59370.5	93024	168563	165476	44592.7	-	-
MWSmce517	179.108	137.097	180.115	C11H16O2	[M-H]-	Olivetol	Phenolic acids	Phenolic acids	500-66-3	3	7280.67	4319.3	10923.7	9	9	9	12023.4	18739.1	11666	9	9	9	12366.3	16306.6	13931.7	-	-
MWSmce536	125.024	79.019	126.032	C6H6O3	[M-H]-	Methyl 2-furoate	Organic acids	Organic acids	611-13-2	3	187831	95552.1	128370	162680	149490	145698	184860	225411	125371	257849	300280	257077	100604	91382.5	107610	-	-
MWSmce539	315.253	185.116	314.246	C18H34O4	[M+H]+	Dibutyl sebacate	Lipids	Free fatty acids	109-43-3	3	107833	45241.4	50496.2	31459.3	47679.8	22765.7	32122.1	168578	90275	81799	105138	139889	42399.6	33075.3	31188.4	-	-
MWSmce579	133.064	77.0381	132.058	C9H8O	[M+H]+	Cinnamaldehyde	Phenolic acids	Phenolic acids	14371-10-9	3	1.33317e+06	1.49964e+06	4.23653e+06	134534	154073	141073	260941	138776	158239	148159	268208	158594	768221	327994	337205	C00903	ko00940,ko01100,ko01110
MWSmce582	144.065	84.0449	143.058	C6H9NO3	[M+H]+	Methyl L-pyroglutamate	Alkaloids	Pyrrole alkaloids	4931-66-2	3	1.40834e+06	2.07362e+06	321593	1.72668e+06	4.03893e+06	2.55029e+06	419557	348494	1.14725e+06	768437	722632	490355	896139	910878	1.26068e+06	-	-
MWSmce584	138.091	77.0387	137.084	C8H11NO	[M+H]+	L-Tyramine	Alkaloids	Alkaloids	51-67-2	3	661325	1.93947e+06	842796	2.22998e+06	2.35062e+06	1.50542e+06	1.81023e+06	1.86235e+06	2.18143e+06	1.17572e+06	1.29423e+06	2.00482e+06	970323	976796	1.7145e+06	C00483	ko00350,ko00950,ko01100,ko01110,ko01240
MWSmce585	104.071	59.0145	103.063	C4H9NO2	[M+H]+	Methyl 3-aminopropanoate	Amino acids and derivatives	Amino acids and derivatives	4138-35-6	3	2.15438e+07	2.19497e+07	2.22095e+07	2.54588e+07	2.08867e+07	2.52778e+07	1.91653e+07	1.7743e+07	2.05607e+07	2.27542e+07	2.20862e+07	2.12377e+07	1.96812e+07	2.12862e+07	2.20374e+07	-	-
MWSmce598	829.282	325.115	828.275	C30H52O26	[M+H]+	Maltopentaose	Others	Saccharides	34620-76-3	3	197708	213478	194408	226406	202199	129363	168255	235872	98939.4	183532	87380.1	136929	180572	194789	202519	-	-
MWSmce608	148.096	74.024	147.089	C6H13NO3	[M+H]+	4-Hydroxy-L-Isoleucine	Amino acids and derivatives	Amino acids and derivatives	781658-23-9	3	298775	292912	250269	316127	349806	291206	57065.3	96693.2	491372	385877	388086	382235	104717	216603	273282	-	-
MWSmce613	489.115	264.042	488.107	C14H26N4O11P2	[M+H]+	Citicoline	Nucleotides and derivatives	Nucleotides and derivatives	987-78-0	3	75660.4	132555	315311	106893	119878	66166.2	204405	213249	205831	140512	239963	199734	40192.1	61305.9	84157.5	C00307	ko00564,ko01100
MWSmce632	195.065	93.0339	194.058	C10H10O4	[M+H]+	Vanillin acetate	Phenolic acids	Phenolic acids	881-68-5	3	482723	451552	993136	395692	350053	412976	454396	448656	330990	407210	607603	569915	297150	292543	528622	-	-
MWSmce653	149.061	106.042	150.068	C9H10O2	[M-H]-	2'-Hydroxy-4'-Methylacetophenone	Phenolic acids	Phenolic acids	6921-64-8	3	43589.4	45373	38589.4	117407	110394	91610.4	107248	264633	107328	107551	127296	44426	24964.6	15356.2	23606.1	-	-
MWSmce663	153.055	120.022	154.063	C8H10O3	[M-H]-	Vanillyl alcohol	Phenolic acids	Phenolic acids	498-00-0	3	8788.53	7489.15	8770.16	16541.9	10784.4	12759	7996.13	7590.53	14921.6	18927.1	11593.1	11188.1	14281.6	9688.84	7667.77	-	-
MWSmce674	451.362	89.0588	450.35	C31H46O2	[M+H]+	Phylloquinone (Vitamin K1)	Others	Vitamin	84-80-0	3	49080.7	30551.5	36868.8	22720.5	24489	37686.9	24843.9	195264	56107.3	35836.9	37378.6	55030.1	27740.8	32567.6	33491.6	-	-
MWSmce676	149.046	59.0132	150.053	C5H10O5	[M-H]-	D-Arabinose*	Others	Saccharides	10323-20-3	3	55290.2	80385.7	586200	161927	101505	106968	146588	277747	217810	271991	300499	187791	250184	188030	204908	C00216	ko00040,ko00053
MWSmce682	149.046	59.0141	150.053	C5H10O5	[M-H]-	DL-Xylose*	Others	Saccharides	25990-60-7	3	47560.5	89916	405758	106346	115461	129568	154709	306762	254161	300681	201109	187388	97740.4	113971	102558	-	-
MWSmce692	277.218	59.0143	278.225	C18H30O2	[M-H]-	γ-Linolenic Acid*	Lipids	Free fatty acids	506-26-3	1	160798	327080	346777	370916	464662	475348	410627	557853	485304	599475	671023	684791	459120	395617	459092	C06426	ko00591,ko01040,ko01100
MWSmce704	127.02	65.0384	126.014	C6H6OS	[M+H]+	5-Methyl-2-thiophenecarboxaldehyde	Others	Aldehyde compounds	13679-70-4	3	168131	177956	134081	239661	248956	206333	103033	89671.4	142255	90738	138741	153583	85781.9	144928	101747	-	-
MWSmce709	130.065	103.055	129.058	C9H7N	[M+H]+	Isoquinoline	Alkaloids	Isoquinoline alkaloids	119-65-3	3	1.7697e+07	1.97166e+07	7.43346e+06	1.20902e+07	1.41031e+07	1.11849e+07	6.02757e+06	6.31491e+06	1.0326e+07	1.02694e+07	1.06605e+07	1.10515e+07	1.21951e+07	1.96091e+07	1.12094e+07	C06323	-
MWSmce712	165.09	91.0536	164.084	C10H12O2	[M+H]+	Ethyl phenylacetate	Phenolic acids	Phenolic acids	101-97-3	2	374096	313621	364993	268913	286177	263446	298430	290665	255811	386571	356251	436556	671581	388261	714681	-	-
MWSmce713	151.077	106.042	152.084	C9H12O2	[M-H]-	3-(4-Hydroxyphenyl)-1-propanol	Phenolic acids	Phenolic acids	10210-17-0	3	9571.78	28931.5	13853.5	5853.65	9	4258.39	10107.5	40513	49197.7	28847.2	26060.7	31386.7	37763.2	27232.5	31388.3	-	-
MWSslk006	197.081	65.0391	196.074	C10H12O4	[M+H]+	Ethyl Vanillate	Phenolic acids	Phenolic acids	617-05-0	3	128807	80966.7	75256.4	83137.6	58458.1	96285.5	103375	130431	109864	270649	178854	175411	302191	173039	254758	-	-
MWSslk042	126.054	80.0125	125.048	C6H7NO2	[M+H]+	N-Ethylmaleimide (NEM)	Amino acids and derivatives	Amino acids and derivatives	128-53-0	3	50399.8	84022.1	50752	103696	104263	135038	155017	233170	96577.1	200329	106061	176870	53410.4	105258	115179	C02441	-
MWSslk051	156.102	84.0808	155.095	C8H13NO2	[M+H]+	Scopine	Alkaloids	Tropan alkaloids	498-45-3	3	117462	189225	137122	590503	512926	372060	177263	593801	515539	758862	691976	366053	69976.9	209773	214894	-	-
MWSslk066	169.05	65.0388	168.042	C8H8O4	[M+H]+	3-Hydroxy-4-methoxybenzoic acid; Isovanillic Acid	Phenolic acids	Phenolic acids	645-08-9	3	254310	400460	221728	513053	473280	181159	342898	533993	528831	1.31694e+06	330485	1.26654e+06	1.84277e+06	1.24305e+06	883993	-	-
MWSslk070	173.176	70.0657	172.169	C8H20N4	[M+H]+	Cyclen	Alkaloids	Alkaloids	294-90-6	3	650551	796358	125647	929401	797780	824273	252439	430744	585878	834322	383740	556616	1.17209e+06	564445	831129	-	-
MWSslk080	187.132	141.128	188.141	C10H20O3	[M-H]-	10-Hydroxydecanoic acid	Lipids	Free fatty acids	1679-53-4	3	18039.2	38595.8	28527.3	33654.5	12693.2	14259	23558.8	40008.2	23907.9	63899.7	55691.6	63594.6	9	9	9	C02774	-
MWSslk083	183.065	153.02	184.074	C9H12O4	[M-H]-	4-Hydroxy-3,5-dimethoxybenzyl alcohol	Phenolic acids	Phenolic acids	530-56-3	3	50128.1	35161.8	35244.1	20390.4	21248.5	19652.7	27196.6	28132.3	44727.7	28473.6	21590.2	17964.3	134308	50553.6	66042.5	-	-
MWSslk095	127.04	55.0189	128.047	C6H8O3	[M-H]-	4-Hydroxy-2,5-dimethyl-3(2H)furanone	Others	Aldehyde compounds	3658-77-3	3	402925	29278.4	87418.1	73089.2	12595.2	30373.7	14398	23008.9	16064.1	37645.8	28736.7	50391.8	34877.6	63713.4	32812.7	-	-
MWSslk102	155.012	119.036	154.005	C5H3ClN4	[M+H]+	6-Chloropurine	Nucleotides and derivatives	Nucleotides and derivatives	87-42-3	3	5.5033e+06	5.29268e+06	6.45639e+06	5.74648e+06	5.53859e+06	5.64868e+06	5.18757e+06	4.75615e+06	4.65934e+06	5.14855e+06	5.27479e+06	5.85373e+06	4.53526e+06	5.59532e+06	5.1906e+06	-	-
MWSslk106	122.096	105.071	121.089	C8H11N	[M+H]+	2-Phenylethylamine	Alkaloids	Benzylphenylethylamine alkaloids	156-28-5	3	395113	385949	114101	399096	301287	280319	397502	483225	635857	1.21636e+06	1.18471e+06	953130	791385	581364	675955	C05332	ko00360,ko01100
MWSslk108	204.129	85.0336	203.116	C9H17NO4	[M+H]+	O-Acetyl-L-carnitine	Alkaloids	Alkaloids	3040-38-8	3	2.28032e+06	2.58151e+06	3.83259e+06	1.45617e+06	1.17587e+06	6.96441e+06	8.91295e+06	1.6484e+07	1.27587e+07	3.147e+07	1.47089e+07	2.3817e+07	5.59207e+06	3.85161e+06	3.05535e+06	-	-
MWSslk124	207.067	163.076	208.074	C11H12O4	[M-H]-	2-Benzylsuccinic Acid	Organic acids	Organic acids	884-33-3	3	234476	286822	335199	229643	112221	281237	216289	185379	155786	9	9	9	302883	227932	237050	-	-
MWSslk130	255.066	129.034	254.058	C15H10O4	[M+H]+	7,8-Dihydroxyflavone	Flavonoids	Flavones	38183-03-8	3	170019	9	237965	74274.8	80384.4	121992	97023.2	35835.2	96525.2	162126	9	42287.1	287832	288731	242815	-	-
MWSslk132	285.208	223.211	286.214	C16H30O4	[M-H]-	Hexadecanedioic acid	Lipids	Free fatty acids	505-54-4	1	1.13883e+06	761579	817878	1.7656e+06	949200	1.5007e+06	2.9768e+06	1.15135e+06	1.29293e+06	2.02358e+06	1.45079e+06	2.66532e+06	4.37016e+06	1.68415e+06	3.78166e+06	C19615	ko00073,ko01100
MWSslk133	257.177	195.178	258.183	C14H26O4	[M-H]-	1,14-Tetradecanedioic Acid	Lipids	Free fatty acids	821-38-5	1	359377	284776	297990	377115	332995	257926	588414	318022	349248	371872	400867	476328	379084	293227	363535	-	-
MWSslk140	192.069	56.0494	191.062	C7H13NO3S	[M+H]+	N-Acetyl-L-Methionine	Amino acids and derivatives	Amino acids and derivatives	65-82-7	3	264057	793129	124603	2.01623e+06	1.64795e+06	2.10776e+06	230213	346807	447521	500721	941088	322593	183997	389409	243085	C02712	-
MWSslk144	193.086	147.044	192.079	C11H12O3	[M+H]+	p-Coumaric acid ethyl ester	Phenolic acids	Phenolic acids	7362-39-2	3	141070	112218	202065	418351	228420	584953	749479	2.25959e+06	1.49566e+06	838433	2.64406e+06	315545	221788	243544	195301	-	-
MWSslk146	595.167	433.122	594.159	C27H30O15	[M+H]+	4'-O-Glucosylvitexin	Flavonoids	Flavones	38950-94-6	3	357399	496789	360656	162279	464052	460296	239125	417972	301439	309191	403214	289307	515023	591866	813215	-	-
MWSslk155	197.046	137.025	198.053	C9H10O5	[M-H]-	4-Hydroxy-3-methoxymandelate	Organic acids	Organic acids	55-10-7	3	814557	497814	701533	1.75898e+06	643856	1.69654e+06	761127	347036	964364	455098	973981	353606	1.5576e+06	1.00357e+06	580473	C05584	ko00350,ko01100
MWSslk177	330.12	168.065	329.111	C14H19NO8	[M+H]+	Lithospermoside	Alkaloids	Alkaloids	63492-69-3	3	198108	389816	172866	463810	456954	487843	352247	349327	147912	208849	207192	385727	403123	594266	795631	C17771	-
MWSslk183	255.065	181.066	254.058	C15H10O4	[M+H]+	7,8-Dihydroxy-4-phenylcoumarin	Lignans and Coumarins	Coumarins	842-01-3	3	972081	1.16242e+06	1.15312e+06	2.78922e+06	4.02884e+06	2.23675e+06	625441	516167	841650	1.2164e+06	682016	2.72723e+06	555394	2.64065e+06	2.62475e+06	-	-
MWSslk257	324.06	112.052	323.052	C9H14N3O8P	[M+H]+	Cytidine 5'-monophosphate(Cytidylic acid)	Nucleotides and derivatives	Nucleotides and derivatives	63-37-6	3	1.60241e+06	2.28493e+06	1.30315e+06	1.00179e+06	1.61753e+06	1.37126e+06	1.63992e+06	2.451e+06	1.71273e+06	1.55139e+06	1.92676e+06	1.02056e+06	3.21331e+06	1.28264e+06	2.48942e+06	C00055	ko00240,ko01100
MWStz040	116.07	70.0668	115.063	C5H9NO2	[M+H]+	Pterolactam*	Alkaloids	Pyrrole alkaloids	38072-88-7	1	6.03516e+06	1.10854e+07	7.84305e+06	1.22044e+07	1.92202e+07	1.30024e+07	4.98389e+06	7.30897e+06	7.44966e+06	6.24467e+06	1.55e+07	4.9058e+06	3.17531e+06	4.49285e+06	3.2647e+06	-	-
MWStz063	170.154	152.144	169.147	C10H19NO	[M+H]+	2-Ethyl-2,6,6-trimethylpiperidin-4-one	Alkaloids	Piperidine alkaloids	133568-79-3	3	261275	538266	529928	294437	286899	433437	257871	483245	400365	1.31743e+06	597089	1.82974e+06	803553	625444	1.00698e+06	-	-
MWStz070	182.081	91.0548	181.074	C9H11NO3	[M+H]+	N-(2-Hydroxy-4-methoxyphenyl)acetamide	Alkaloids	Phenolamine	58469-06-0	1	2.0107e+07	1.98829e+07	1.42645e+07	2.00002e+07	1.68136e+07	1.65616e+07	1.03015e+07	1.46021e+07	2.05245e+07	1.49392e+07	2.10698e+07	1.22839e+07	2.45684e+07	2.83815e+07	1.94223e+07	-	-
MWStz083	197.129	70.0674	196.121	C10H16N2O2	[M+H]+	Cyclo(D-Val-L-Pro)	Amino acids and derivatives	Amino acids and derivatives	27483-18-7	3	163110	248733	33784.7	468742	540719	467398	255127	317747	262609	365479	194770	210563	201743	405358	404958	-	-
MWStz091	169.097	70.0653	168.09	C8H12N2O2	[M+H]+	Cyclo(L-Ala-L-Pro)	Amino acids and derivatives	Amino acids and derivatives	36357-32-1	3	524069	648340	127815	1.05594e+06	1.01913e+06	894671	385041	520551	514872	595555	440163	415512	499250	877360	866247	-	-
MWStz261	211.145	70.0652	210.137	C11H18N2O2	[M+H]+	Cyclo(D-Leu-L-Pro)*	Amino acids and derivatives	Amino acids and derivatives	36238-67-2	1	896427	2.11217e+06	113491	2.3944e+06	3.17641e+06	2.9033e+06	828219	984656	1.22462e+06	1.73344e+06	968758	604750	662187	1.33299e+06	2.24426e+06	-	-
MWStz282	206.081	118.065	205.074	C11H11NO3	[M+H]+	3-Hydroxy-3-acetonyloxindole*	Alkaloids	Plumerane	33417-17-3	3	9	101532	101149	162142	176564	118924	113938	203710	231848	322525	526000	339760	79374.5	100508	101693	-	-
NK10251888	203.15	70.0653	202.143	C8H18N4O2	[M+H]+	NG,NG-Dimethyl-L-arginine*	Amino acids and derivatives	Amino acids and derivatives	30315-93-6	1	5.14437e+06	9.32334e+06	3.50886e+06	1.48414e+07	1.63609e+07	9.30705e+06	8.10395e+06	1.2503e+07	1.099e+07	12652456	1.41828e+07	1.15493e+07	4.56023e+06	7.7231e+06	8.10689e+06	C03626	-
NK10264324	127.039	81.0334	126.032	C6H6O3	[M+H]+	Phloroglucinol; 1,3,5-Benzenetriol*	Phenolic acids	Phenolic acids	108-73-6	3	724727	410282	747695	498566	347055	417993	524535	371962	557777	437082	283694	627815	1.0939e+06	384332	673704	C02183	-
pma0149	341.079	207.066	340.079	C15H16O9	[M+H]+	Sinapoyl malate	Phenolic acids	Phenolic acids	92344-58-6	3	350466	255198	450099	174605	171992	158352	265360	229993	303139	631885	408947	616857	667487	429772	582978	C02887	ko00940
pma1303	492.308	184.073	491.301	C24H46NO7P	[M+H]+	LysoPC 16:2	Lipids	LPC	-	3	186314	190257	750062	214178	383829	233437	429553	581064	508811	426750	475872	444822	299926	398431	314209	-	-
pma1839	309.181	207.065	308.174	C16H24N2O4	[M+H]+	N-Sinapoylcadaverine	Alkaloids	Phenolamine	-	3	126249	111304	195738	99003.6	178144	166291	203727	9	238803	143954	108467	103736	138445	145905	139900	-	-
pma2987	142.097	124.087	141.09	C6H11N3O	[M+H]+	Histidinol	Alkaloids	Alkaloids	501-28-0	3	1.44454e+07	1.66169e+07	1.56662e+07	1.68238e+07	1.34456e+07	1.922e+07	1.81957e+07	1.45056e+07	1.67828e+07	1.52929e+07	2.00558e+07	1.90572e+07	1.71069e+07	1.83911e+07	2.1768e+07	C00860	ko00340,ko01100,ko01110,ko01230
pma3101	256.08	124.1	256.082	C11H14NO6+	[M]+	Nicotinate D-ribonucleoside	Others	Vitamin	17720-18-2	3	4.101e+06	6.18736e+06	4.49145e+06	7.12703e+06	7.59922e+06	6.39233e+06	6.30596e+06	8.23476e+06	8.83675e+06	1.02404e+07	1.12481e+07	7.49255e+06	7.20978e+06	6.46872e+06	8.63132e+06	C05841	ko00760,ko01100
pma6460	337.09	163.04	338.1	C16H18O8	[M-H]-	4-O-p-Coumaroylquinic acid	Phenolic acids	Phenolic acids	32451-86-8	3	40408	76169.5	57058.8	97427.8	359709	184259	266418	1.75296e+06	990536	176547	1.01914e+06	333458	108896	44650.7	42865	C10441	-
pmb0069	122	105	121.053	C7H7NO	[M+H]+	Benzamide	Phenolic acids	Phenolic acids	55-21-0	3	371801	399813	88976.5	373839	284935	253957	350020	461358	833508	1.30224e+06	1.10772e+06	790078	973518	539272	702538	C09815	-
pmb0108	375.2	137.1	374.1	C19H18O8	[M+H]+	Feruloyl syringic acid	Phenolic acids	Phenolic acids	-	3	9	38508	199807	80829.8	134485	123734	389207	105037	191247	9	281834	245639	9	111950	96133.9	-	-
pmb0197	298.1	166.3	297.107	C11H15N5O5	[M+H]+	N7-Methylguanosine	Nucleotides and derivatives	Nucleotides and derivatives	20244-86-4	3	2.64744e+06	1.75649e+06	482945	2.49541e+06	3.28232e+06	3.6873e+06	2.15986e+06	3.05714e+06	2.42125e+06	3.31515e+06	2.78007e+06	2.3764e+06	3.79244e+06	4.91372e+06	5.32725e+06	C20674	-
pmb0296	357.3	265.4	356.293	C21H40O4	[M+H]+	1-Oleoyl-Sn-Glycerol	Lipids	Glycerol ester	129784-87-8	3	288087	423575	463411	292455	205669	170455	205815	294765	173136	111519	277603	148962	216479	493621	168376	-	-
pmb0302	126.1	96	125.024	C2H8NO3P	[M+H]+	2-Aminoethylphosphonate	Others	Others	2041-14-7	3	44913.5	51421.6	51916.9	109629	41758.9	35456.8	105723	108044	32645.7	29333.4	29941.6	48956.8	36027.6	91716.8	31860.3	C03557	ko00440,ko01100,ko02010
pmb0374	136.062	118.9	135.054	C5H5N5	[M+H]+	2-Aminopurine	Nucleotides and derivatives	Nucleotides and derivatives	452-06-2	2	497653	487818	111698	615107	733952	727470	380539	553603	468981	653389	611054	413992	596061	662642	831299	-	-
pmb0484	104.1	60.1	104.107	C5H14NO+	[M]+	Choline	Alkaloids	Alkaloids	62-49-7	3	1.81753e+06	1.64729e+06	1.75632e+06	1.94254e+06	1.66962e+06	1.86905e+06	1.67158e+06	1.81881e+06	1794265	1.83606e+06	1.66959e+06	1.63488e+06	1.45707e+06	1.58881e+06	1.70843e+06	C00114	ko00260,ko00564,ko01100,ko02010
pmb0492	584.275	325	583.268	C34H37N3O6	[M+H]+	N',N'',N'''-p-Coumaroyl-cinnamoyl-caffeoyl spermidine	Alkaloids	Phenolamine	-	3	1.27853e+06	1.65988e+06	581891	2.50126e+06	2.13181e+06	2.19944e+06	2.05791e+06	4.77965e+06	2.84902e+06	2.03344e+06	4.21188e+06	2.49574e+06	1.82362e+06	3.21704e+06	1.70914e+06	-	-
pmb0501	131.129	114.103	130.122	C5H14N4	[M+H]+	Agmatine	Alkaloids	Alkaloids	306-60-5	3	1.13952e+06	1.8036e+06	622819	1.38134e+06	2.1618e+06	1.11491e+06	989236	2.14867e+06	2.0905e+06	2.80128e+06	2.64041e+06	2.15347e+06	529503	993243	812380	C00179	ko00330,ko01100
pmb0508	277.166	147.044	276.159	C14H20N4O2	[M+H]+	p-Coumaroylagmatine	Alkaloids	Phenolamine	7295-86-5	3	148319	117532	40309.9	218499	208078	224656	100744	318778	186343	221250	124078	209284	220265	348097	256392	C04498	ko00330,ko01100
pmb0530	664.116	136.2	663.109	C21H27N7O14P2	[M+H]+	Nicotinic acid adenine dinucleotide	Nucleotides and derivatives	Nucleotides and derivatives	53-84-9	3	330580	469821	1.13821e+06	315426	277950	275267	791134	1.13499e+06	1.22293e+06	271334	1.38848e+06	416711	122312	211874	118889	C00003	ko00190,ko00730,ko00760,ko01100,ko01240
pmb0532	349.054	137.3	348.047	C10H13N4O8P	[M+H]+	Inosine 5'-monophosphate	Nucleotides and derivatives	Nucleotides and derivatives	131-99-7	3	6.89235e+06	6.80176e+06	1.43427e+07	2.10948e+06	4.07145e+06	5.36051e+06	7.44012e+06	4.3668e+06	7.02925e+06	1.51081e+06	7.00932e+06	5.19617e+06	3.51456e+06	2.54705e+06	2.25751e+06	C00130	ko00230,ko01100,ko01110,ko01240
pmb0565	509.129	347.076	508.122	C23H24O13	[M+H]+	Syringetin-3-O-glucoside	Flavonoids	Flavonols	40039-49-4	3	1.6527e+06	862669	1.46842e+06	439598	457195	1.0379e+06	1.66742e+06	503735	574985	399258	1.44373e+06	777318	949529	774208	691253	-	-
pmb0603	625.176	301.6	624.169	C28H32O16	[M+H]+	Chrysoeriol-7,4'-di-O-glucoside	Flavonoids	Flavones	-	3	49826.2	364588	191904	34753	4.78437e+06	134206	86520.7	89725.2	489706	145065	344888	210114	232665	94123.3	165370	-	-
pmb0608	549.124	301.4	548.117	C25H24O14	[M+H]+	Chrysoeriol-7-O-(6''-malonyl)glucoside	Flavonoids	Flavones	-	1	2.19211e+06	2.65395e+06	3.04279e+06	274436	4.71046e+06	564959	726453	534276	673260	315438	451660	5.91979e+06	426039	2.25953e+06	751309	-	-
pmb0662	787.208	463.1	786.201	C37H38O19	[M+H]+	Isoorientin-7-O-(6''-feruloyl)glucoside	Flavonoids	Flavones	-	3	756955	441498	915829	83451.9	32085.5	124498	169118	61834.9	94630	41362.9	176600	100405	366879	59801.3	198397	-	-
pmb0751	321.1	147.3	320.09	C16H16O7	[M+H]+	Trans-5-O-(p-Coumaroyl)shikimate*	Phenolic acids	Phenolic acids	-	3	86044.3	176097	84743.9	396783	1.64153e+06	878109	526041	216395	290089	206890	207881	107189	50315.6	71420.9	43155	C02947	ko00940,ko00941,ko00945,ko01100,ko01110
pmb0764	144.048	113.2	143.041	C6H9NOS	[M+H]+	4-Methyl-5-thiazoleethanol	Others	Others	137-00-8	3	548231	972891	641361	881008	1.03086e+06	955174	898414	2.75801e+06	1.51409e+06	955427	833810	762086	721946	1.15196e+06	1.26274e+06	C04294	ko00730,ko01100,ko01240
pmb0769	485.1	323.1	484.185	C25H28N2O8	[M+H]+	N-(p-Coumaroyl)serotonin Glucoside	Alkaloids	Plumerane	76423-56-8	3	137977	141485	523610	313035	595443	255396	731539	233934	293573	297708	489394	561596	628501	145917	367615	-	-
pmb0782	86.1	69.2	85.0891	C5H11N	[M+H]+	Piperidine	Alkaloids	Piperidine alkaloids	110-89-4	3	1.69808e+07	2.37762e+07	4.67939e+06	3.71979e+07	3.6671e+07	2.65112e+07	1.24357e+07	1.6318e+07	2.26781e+07	2.1655e+07	1.90253e+07	1.5558e+07	1.7634e+07	2.82919e+07	2.17914e+07	C01746	ko00960
pmb0786	180.087	163.06	179.079	C6H13NO5	[M+H]+	D-Glucosamine	Others	Saccharides	3416-24-8	3	359053	587050	1.07852e+06	930000	846507	684308	490323	1.35304e+06	844724	612771	996283	1.16143e+06	322545	525028	547298	C00329	ko00520,ko01100
pmb0789	332.134	152.072	331.127	C14H21NO8	[M+H]+	Pyridoxine-5'-O-glucoside	Others	Vitamin	-	3	1.71692e+07	1.39966e+07	2.7364e+07	1.03556e+07	1.02968e+07	1.49726e+07	1.70161e+07	1.07446e+07	1.97062e+07	2.22596e+07	2.7469e+07	3.71607e+07	3.17594e+07	2.31684e+07	2.61846e+07	C03996	-
pmb0790	494.187	332.5	493.18	C20H31NO13	[M+H]+	Pyridoxine-5'-O-diglucoside	Others	Vitamin	-	3	97487.3	93982.7	188008	71192.1	65075.4	120950	9	9	9	94673.6	92439.8	118879	127467	103096	143666	-	-
pmb0801	346.113	184.1	345.106	C14H19NO9	[M+H]+	4-Pyridoxic acid-O-glucoside	Others	Vitamin	-	3	570969	603216	848417	349275	436844	617061	575340	629343	1.12399e+06	1.38667e+06	1.29161e+06	2130831	2.23651e+06	1.22333e+06	1.56988e+06	-	-
pmb0818	206.1	147.5	205.074	C11H11NO3	[M+H]+	Methoxyindoleacetic acid	Alkaloids	Plumerane	3471-31-6	3	3.3009e+07	3.1856e+07	1.86806e+07	2.45299e+07	2.91676e+07	1.83702e+07	1.00173e+07	1.19358e+07	2.67395e+07	1.76015e+07	2.26454e+07	1.43831e+07	2.37408e+07	4.07533e+07	3.30024e+07	C05660	ko00380
pmb0819	157	130	156.069	C10H8N2	[M+H]+	3-Indoleacetonitrile	Alkaloids	Plumerane	771-51-7	3	2.58096e+06	2.8541e+06	1.88068e+06	2.6768e+06	2.43453e+06	1.96803e+06	990819	1.00551e+06	1.98129e+06	1.62383e+06	2.03605e+06	1.36312e+06	2.32642e+06	3.62657e+06	3.18436e+06	C02938	ko00380,ko01100
pmb0855	496.34	184.073	495.332	C24H50NO7P	[M+H]+	LysoPC 16:0	Lipids	LPC	17364-16-8	2	1.29021e+06	1.45852e+06	4.87098e+06	1.17782e+06	1.28155e+06	904337	3.73285e+06	1.2936e+06	1.95416e+06	915750	1.67279e+06	1.30345e+06	1.64506e+06	2.07154e+06	1.8502e+06	-	-
pmb0863	492.308	184.073	491.301	C24H46NO7P	[M+H]+	LysoPC 16:2(2n isomer)	Lipids	LPC	-	3	148743	144172	639514	189009	373376	212863	382868	399535	413794	355820	369064	402169	266927	411838	221627	-	-
pmb0874	478.293	337.274	477.286	C23H44NO7P	[M+H]+	LysoPE 18:2(2n isomer)	Lipids	LPE	-	3	9.66663e+06	1.33483e+07	6.47934e+07	1.40761e+07	1.67817e+07	1.18644e+07	3.44318e+07	2.471e+07	2.79379e+07	6.74804e+06	2.50002e+07	1.76134e+07	1.92804e+07	1.99292e+07	1.92352e+07	-	-
pmb0876	454.293	313.274	453.286	C21H44NO7P	[M+H]+	LysoPE 16:0	Lipids	LPE	53862-35-4	1	1.34454e+06	1.344e+06	4.03326e+06	774214	578400	624041	2.49034e+06	1.32229e+06	1.67351e+06	607456	1.42961e+06	724236	994696	1.08949e+06	935610	-	-
pmb0881	478.293	337.274	477.286	C23H44NO7P	[M+H]+	LysoPE 18:2	Lipids	LPE	-	3	270285	347952	1.86339e+06	368202	395701	245159	808388	486302	767351	140916	549133	360100	427680	467727	453598	-	-
pmb0889	279.232	95.1	278.225	C18H30O2	[M+H]+	Punicic acid (9Z,11E,13Z-octadecatrienoic acid)	Lipids	Free fatty acids	544-72-9	3	204944	143823	179578	175139	72398.3	105790	111100	134662	201323	145125	132806	174521	159017	162781	159522	C08364	-
pmb0964	366.2	204.1	365.17	C16H23N5O5	[M+H]+	Isopentenyladenine-7-N-glucoside	Nucleotides and derivatives	Nucleotides and derivatives	-	3	859359	1.18309e+06	2.58315e+06	1.21143e+06	1.22258e+06	1.5042e+06	1.45995e+06	1.43926e+06	1.52191e+06	1.97156e+06	1.65336e+06	3.14933e+06	1.60675e+06	1.08922e+06	1.80114e+06	-	-
pmb0981	348.07	136	347.063	C10H14N5O7P	[M+H]+	Adenosine 5'-monophosphate	Nucleotides and derivatives	Nucleotides and derivatives	61-19-8	3	1.54821e+06	1.68167e+06	3.54586e+06	707571	1.06751e+06	1.42515e+06	2.54488e+06	1.16959e+06	1.49941e+06	414664	1.91721e+06	1.54948e+06	956063	488667	627786	C00020	ko00230,ko00908,ko01100,ko01110,ko01240
pmb0998	364.065	152.1	363.058	C10H14N5O8P	[M+H]+	Guanosine 5'-monophosphate	Nucleotides and derivatives	Nucleotides and derivatives	85-32-5	3	3.18719e+06	5.22776e+06	3.55385e+06	3.04281e+06	4.91256e+06	3.68439e+06	4.58907e+06	4.22812e+06	4.8448e+06	2.26192e+06	4.92074e+06	1.61002e+06	3.94431e+06	3.03582e+06	5.35391e+06	C00144	ko00230,ko01100
pmb1096	118.065	91	117.058	C8H7N	[M+H]+	Indole	Alkaloids	Plumerane	120-72-9	1	4.19278e+07	4.07273e+07	2.75248e+07	3.20194e+07	3.60713e+07	2.82357e+07	1.06912e+07	1.80933e+07	2.97271e+07	2.12674e+07	3.00192e+07	2.09081e+07	3.3069e+07	4.98012e+07	4.1991e+07	C00463	ko00380,ko00400,ko00402,ko01100,ko01110
pmb1574	277.2	93	276.209	C18H28O2	[M+H]+	9,12-Octadecadien-6-Ynoic Acid	Lipids	Free fatty acids	61481-29-6	3	7.79713e+06	1.41459e+07	1.32964e+07	1.73053e+07	1.15747e+07	1.55453e+07	1.03616e+07	2.1992e+07	1.95266e+07	2.22648e+07	2.41673e+07	3.21108e+07	1.92695e+07	1.88607e+07	1.83504e+07	-	-
pmb1650	279.2	149.4	278.225	C18H30O2	[M+H]+	Octadeca-11E,13E,15Z-trienoic acid	Lipids	Free fatty acids	25575-00-2	3	3.25616e+06	6.39681e+06	6.41389e+06	8.53846e+06	8.30959e+06	7.63512e+06	5.08886e+06	7.26795e+06	8.34441e+06	5.9868e+06	7.90757e+06	7.17535e+06	5.04242e+06	7.68869e+06	3.93285e+06	-	-
pmb1754	184	125	184.073	C5H15NO4P+	[M]+	O-Phosphocholine	Alkaloids	Alkaloids	107-73-3	3	2.83988e+06	5.81469e+06	8.98815e+06	1.92206e+06	1.92809e+06	2.29926e+06	1.91748e+06	2.5281e+06	3.87233e+06	5.15719e+06	6.5726e+06	4.08233e+06	4.75348e+06	2.522e+06	1.93215e+06	C00588	ko00564,ko01100
pmb1912	474.173	327	473.166	C20H23N7O7	[M+H]+	10-Formyltetrahydrofolic Acid	Alkaloids	Alkaloids	2800-34-2	3	8.19691e+06	1.07753e+07	3.98717e+06	7.11154e+06	4.88935e+06	4.76268e+06	7.4543e+06	5.88058e+06	5.65791e+06	3.32451e+06	6.78979e+06	4.82e+06	4.60995e+06	8.6068e+06	7.33059e+06	C00234	ko00670,ko00970,ko01100,ko01200,ko01240
pmb2260	480.308	184.073	479.301	C23H46NO7P	[M+H]+	LysoPC 15:1	Lipids	LPC	-	3	1.40504e+06	1.63644e+06	4.38914e+06	1.40755e+06	1.63155e+06	1.1271e+06	1.98705e+06	655067	1.17944e+06	563366	897031	1.03032e+06	1.9657e+06	1.51032e+06	1.64584e+06	-	-
pmb2319	482.324	184.073	481.317	C23H48NO7P	[M+H]+	LysoPC 15:0	Lipids	LPC	108273-89-8	2	2.34698e+06	1.62285e+06	8.40278e+06	1.31291e+06	1.67916e+06	1.15974e+06	3.08519e+06	1.37186e+06	1.98247e+06	1.35729e+06	2.80619e+06	2.40242e+06	2.25684e+06	2.70575e+06	2.19375e+06	-	-
pmb2507	213.1	97	214.024	C5H11O7P	[M-H]-	2-Deoxyribose-1-phosphate	Nucleotides and derivatives	Nucleotides and derivatives	17210-42-3	3	1.85228e+06	4.16105e+06	1.84683e+06	4.03709e+06	6.54034e+06	4.77346e+06	1.0605e+06	1.26208e+06	1.4524e+06	3.11681e+06	2.32386e+06	2.19441e+06	3.20122e+06	1.48868e+06	3.2727e+06	C00672	ko00030,ko00240,ko01100
pmb2554	529.156	193.1	530.164	C23H30O14	[M-H]-	5-O-Feruloyl quinic acid glucoside*	Phenolic acids	Phenolic acids	-	3	18328.1	9512.25	83561.5	13118	8037.83	15771.6	15114	9647.19	12853.4	12426.9	27083.7	33088.9	152028	80053.5	107398	-	-
pmb2591	245.093	203.084	246.101	C13H14N2O3	[M-H]-	N-Acetyl-L-Tryptophan	Amino acids and derivatives	Amino acids and derivatives	1218-34-4	1	299474	306067	375835	1.34022e+06	1.84295e+06	1583145	625348	1.85077e+06	2.87971e+06	2.04809e+06	3.15793e+06	2.26761e+06	440350	497550	625894	-	-
pmb2601	307.1	161.1	308.09	C15H16O7	[M-H]-	7-Hydroxycoumarin-O-rhamnoside	Lignans and Coumarins	Coumarins	-	3	213004	132143	131276	34734.9	51822	140764	140330	65193.8	106015	9	9	9	227708	115549	136286	-	-
pmb2640	199.17	199.17	200.178	C12H24O2	[M-H]-	Dodecanoic acid (Lauric acid)	Lipids	Free fatty acids	143-07-7	3	363923	300996	328125	303268	318229	316639	337118	352133	373445	403600	359263	390357	385821	383626	391903	C02679	ko00061,ko01100,ko01110
pmb2654	460.1	117.9	461.153	C19H27NO12	[M-H]-	Anthranilate-1-O-Sophoroside	Phenolic acids	Phenolic acids	-	3	128571	516304	561125	1.24652e+06	770215	689855	214564	374764	869814	401288	693146	589559	329286	480191	481338	-	-
pmb2657	289.1	97.1	290.123	C10H18N4O6	[M-H]-	Argininosuccinic acid	Organic acids	Organic acids	2387-71-5	3	148588	2.08339e+06	1.03248e+07	1.16669e+06	1.89836e+06	1.00977e+06	3.83645e+06	2.37015e+06	1.97285e+06	1.86116e+06	2.05605e+06	3.07742e+06	1.29629e+06	154687	324299	C03406	ko00220,ko00250,ko01100,ko01110,ko01230
pmb2723	485.13	323.2	486.137	C21H26O13	[M-H]-	4-Hydroxycoumarin di-glucoside	Lignans and Coumarins	Coumarins	-	3	287198	190079	284419	176503	115144	344767	645247	1.26636e+06	422573	361699	314019	240477	828938	600615	937943	-	-
pmb2787	293.212	275.1	294.219	C18H30O3	[M-H]-	9-Oxo-10E,12Z-octadecadienoic acid	Lipids	Free fatty acids	54232-59-6	3	151364	219212	257372	269801	155656	229594	219159	340822	280293	314601	377806	434662	238787	210294	245652	C14766	ko00591
pmb2789	309	209	310.214	C18H30O4	[M-H]-	13S-Hydroperoxy-6Z,9Z,11E-octadecatrienoic acid	Lipids	Free fatty acids	121107-97-9	3	538139	234159	428996	621393	226388	294982	288496	418328	479801	277687	339231	220596	331024	333147	296696	-	-
pmb2791	309.207	209.1	310.1	C18H30O4	[M-H]-	9-Hydroperoxy-10E,12,15Z-octadecatrienoic acid	Lipids	Free fatty acids	111004-08-1	3	478790	486547	680299	416419	398153	513725	642726	869100	986354	676320	824134	798682	784613	640296	612217	C16321	ko00592,ko01110
pmb2792	293.212	193.1	294.219	C18H30O3	[M-H]-	13-Hydroxy-6,9,11-octadecatrienoic acid	Lipids	Free fatty acids	74784-20-6	3	123153	141620	143473	125637	160514	190128	140104	135192	126212	143463	135401	136664	136401	148333	158421	-	-
pmb2799	295.228	195.2	296.235	C18H32O3	[M-H]-	12,13-Epoxy-9-Octadecenoic Acid	Lipids	Free fatty acids	6799-85-5	2	1.06087e+06	523975	833778	4.39713e+06	2.67801e+06	4.29413e+06	2.02422e+06	2.38932e+06	1.97629e+06	1.3575e+06	2.23103e+06	1.61595e+06	645320	628261	844998	C14826	ko00591,ko01100
pmb2804	311.1	171.3	312.23	C18H32O4	[M-H]-	13S-Hydroperoxy-9Z,11E-octadecadienoic acid	Lipids	Free fatty acids	33964-75-9	3	1.19029e+06	1.53832e+06	2.66702e+06	2.1563e+06	1.61582e+06	2.01625e+06	2.38082e+06	3.95953e+06	2.87473e+06	2.78092e+06	3.07863e+06	3.25133e+06	1.86749e+06	2.30225e+06	2.35976e+06	C04717	ko00591,ko01100
pmb2826	147.03	87.0081	148.037	C5H8O5	[M-H]-	L-Citramalic acid	Organic acids	Organic acids	6236-09-5	1	1.68769e+06	2.79063e+06	1.66749e+06	2.76363e+06	1.83307e+06	1.94804e+06	2.94858e+06	3.77081e+06	4.35797e+06	3.59926e+06	3.42576e+06	2.90572e+06	3.04979e+06	3.67388e+06	2.63725e+06	C02614	ko00660,ko01100
pmb2833	529.156	193.1	530.164	C23H30O14	[M-H]-	3-O-Feruloylquinic acid-O-glucoside*	Phenolic acids	Phenolic acids	-	3	18328.1	9512.25	83561.5	13118	8037.83	15771.6	15114	9647.19	12853.4	12426.9	27083.7	33088.9	152028	80053.5	107398	-	-
pmb2873	214.1	134	215.095	C13H13NO2	[M-H]-	3-(2-Naphthyl)-L-alanine	Amino acids and derivatives	Amino acids and derivatives	58438-03-2	3	1.13754e+06	1.13585e+06	1.18391e+06	1.09907e+06	1.06344e+06	1.09391e+06	1.16904e+06	1.19445e+06	1.18117e+06	1.30671e+06	1.19015e+06	1.21581e+06	1.20506e+06	1.11272e+06	1.23743e+06	-	-
pmb2922	565.048	323.029	566.055	C15H24N2O17P2	[M-H]-	Uridine 5'-diphospho-D-glucose	Nucleotides and derivatives	Nucleotides and derivatives	133-89-1	3	1.56901e+06	1.61511e+06	1.06877e+06	352544	818581	1.08477e+06	774404	1.09448e+06	1.05465e+06	707030	1.74486e+06	602691	1.75711e+06	782580	624330	C00029	ko00040,ko00052,ko00053,ko00240,ko00500,ko00520,ko00524,ko00561,ko00908,ko01100,ko01110,ko01240
pmb2928	331	313.1	332.074	C13H16O10	[M-H]-	Gallic acid-4-O-glucoside	Phenolic acids	Phenolic acids	84274-52-2	3	1.04318e+07	1.37334e+07	3.22978e+07	1.12848e+07	2.7872e+06	4.52249e+07	4.1579e+07	1.90411e+07	2.06637e+07	2.87546e+07	3.98911e+07	1.71476e+07	5.76801e+07	3.83479e+07	4.85603e+07	-	-
pmb2999	461.109	299.1	462.116	C22H22O11	[M-H]-	Chrysoeriol-5-O-glucoside	Flavonoids	Flavones	-	3	3.36193e+06	6.54089e+06	3.46216e+06	296536	8.50622e+06	209063	276075	72710.9	174761	106658	233249	4.56344e+06	330336	1.41167e+06	465544	-	-
pmb3056	355.1	121.1	356.111	C16H20O9	[M-H]-	Homovanilloylquinic acid	Phenolic acids	Phenolic acids	-	3	120745	200960	147792	48781.3	131211	108778	133937	190029	186407	188943	184348	486488	191096	230976	117950	-	-
pmb3061	499.146	163.1	500.153	C22H28O13	[M-H]-	5-O-p-Coumaroylquinic acid O-glucoside	Phenolic acids	Phenolic acids	-	3	289736	101707	799918	8117.97	11559.7	33120.3	33627.1	12043.1	73181	58499	44519.7	91268.3	910575	224255	325768	-	-
pmb3068	337.093	173.1	338.1	C16H18O8	[M-H]-	1-O-p-Coumaroylquinic acid	Phenolic acids	Phenolic acids	-	3	52296.4	12829.5	46981.6	24362.2	116021	31077.2	13320.3	101463	71728.7	37957	131064	59671.6	186123	88539.6	87458.7	-	-
pmb3074	337.093	191.05	338.1	C16H18O8	[M-H]-	5-O-p-Coumaroylquinic acid*	Phenolic acids	Phenolic acids	1899-30-5	3	116252	321670	204762	394612	1.36123e+06	732353	1.31822e+06	7.62008e+06	4.05228e+06	648951	4.21085e+06	1.14411e+06	306992	99956.8	116220	C12208	ko00940,ko00941,ko00945,ko01110
pmb3075	319	145.1	320.09	C16H16O7	[M-H]-	3-O-p-Coumaroylshikimic acid*	Phenolic acids	Phenolic acids	-	3	16965.1	59950.2	57691.1	438706	881469	988021	551775	212738	165788	91846.9	234394	184322	33422.7	63666.6	19648.1	-	-
pmb3099	153.032	125	154.04	C4H11O4P	[M-H]-	Diethyl phosphate	Organic acids	Organic acids	598-02-7	2	7875.17	93423.6	740827	251773	415978	106570	604843	606974	625743	426339	1.94554e+06	805767	25616.9	220069	110087	C06608	-
pmb3101	175.061	115.044	176.069	C7H12O5	[M-H]-	2-Isopropylmalic Acid	Organic acids	Organic acids	49601-06-1	3	5.0631e+06	4.39003e+06	2.98588e+06	3.35313e+06	7.50634e+06	3.12006e+06	2.85354e+06	3.54194e+07	2.19911e+07	2.10115e+07	3.49067e+07	2.48829e+07	3.42408e+06	2.34579e+06	3.64563e+06	C02504	ko00290,ko00620,ko01100,ko01110,ko01210,ko01230
pmb3107	359.098	182.1	360.106	C15H20O10	[M-H]-	Glucosyringic Acid	Phenolic acids	Phenolic acids	-	3	1.18004e+06	355683	1.65128e+06	342496	226562	882672	792545	271582	945815	217370	969201	672475	1.33467e+06	602187	708649	-	-
pmb3142	299.1	137.1	300.084	C13H16O8	[M-H]-	Salicylic acid-2-O-glucoside	Phenolic acids	Phenolic acids	10366-91-3	3	3.43909e+06	2.28673e+06	4.50167e+06	4.35154e+06	4.77175e+06	4.65434e+06	6.26401e+06	5.94985e+06	6.70817e+06	9.7859e+06	7.25378e+06	1.2334e+07	1.05991e+07	1.07281e+07	1.04482e+07	-	-
pmb4777	337.093	161.1	338.1	C16H18O8	[M-H]-	4-Hydroxy-7-methoxycoumarin-β-rhamnoside	Lignans and Coumarins	Coumarins	-	3	22782.1	18209.8	30832.1	9	9	9	9	9	9	14634.4	12953.9	14624.7	51990.9	44351.5	18919.4	-	-
pmc0066	333.052	137.05	332.052	C10H13N4O7P	[M+H]+	2'-Deoxyinosine-5'-monophosphate	Nucleotides and derivatives	Nucleotides and derivatives	3393-18-8	3	1.11937e+06	388617	2.32397e+07	1.48168e+06	384180	4.66813e+06	2.08666e+06	959257	781083	9.72155e+06	2.02089e+06	9.88334e+06	8.91882e+06	1.76982e+06	5.24271e+06	C06196	ko00230
pmc0274	167.1	121.1	166.031	C6H6N4S	[M+H]+	6-Methylmercaptopurine	Nucleotides and derivatives	Nucleotides and derivatives	50-66-8	3	7.48099e+06	1.00429e+07	2.9308e+06	1.17835e+07	1.32711e+07	8.13905e+06	4.77818e+06	6.71386e+06	8.25484e+06	7.95337e+06	8.26151e+06	3.79027e+06	7.51683e+06	1.23632e+07	7.13166e+06	C16614	-
pmc0682	133.1	105.1	132.069	C8H8N2	[M+H]+	4-Aminoindole	Alkaloids	Plumerane	5192-23-4	3	5.23094e+06	1.40843e+07	2.37936e+07	2.64184e+06	1.58209e+06	2.6078e+06	8.60396e+06	2.74167e+06	2.91388e+06	9	9	2.27213e+06	1.41194e+07	6.24073e+06	8.5057e+06	-	-
pmc1990	299.1	223.1	300.1	C17H16O5	[M-H]-	4'-Hydroxy-5,7-dimethoxyflavanone	Flavonoids	Flavanones	-	3	1.20581e+06	1.70414e+06	952461	1.29794e+06	1.34909e+06	2.05354e+06	1.19541e+06	1.3808e+06	1.28937e+06	1.47971e+06	1.2677e+06	1.32096e+06	1.78482e+06	1.62078e+06	1.52825e+06	-	-
pmd0130	468.308	184.073	467.301	C22H46NO7P	[M+H]+	LysoPC 14:0	Lipids	LPC	20559-16-4	1	952968	761911	3.84893e+06	624574	666502	387959	2.18063e+06	1.18383e+06	1.11539e+06	605763	1.35376e+06	804654	1.23145e+06	1.34626e+06	1.17886e+06	-	-
pmd0132	496.34	184.073	495.332	C24H50NO7P	[M+H]+	LysoPC 16:0(2n isomer)	Lipids	LPC	-	1	1.20903e+06	1.51369e+06	4.9351e+06	1.27254e+06	1.25587e+06	912167	3.85983e+06	1.32427e+06	1.93019e+06	863001	1.75902e+06	1.304e+06	1.70849e+06	2.01664e+06	1.80367e+06	-	-
pmd0146	548.371	184.073	547.364	C28H54NO7P	[M+H]+	LysoPC 20:2(2n isomer)	Lipids	LPC	-	3	667305	892190	4.02307e+06	947975	888302	684907	2.44712e+06	1.33372e+06	1.45204e+06	1.5034e+06	1.07245e+06	1.85782e+06	1.82953e+06	1.31084e+06	1.63217e+06	-	-
pmd0147	548.371	184.073	547.364	C28H54NO7P	[M+H]+	LysoPC 20:2	Lipids	LPC	-	3	670927	893838	4.02432e+06	881313	885170	735978	2.43256e+06	1.30661e+06	1.47104e+06	1.52799e+06	1.07699e+06	1.70981e+06	1.79865e+06	1.3818e+06	1.63018e+06	-	-
pmd0152	409.236	152.996	410.243	C19H39O7P	[M-H]-	LysoPA 16:0 (2n isomer)	Lipids	Glycerol ester	-	3	9	9	1.55365e+06	9	9	9	372137	518591	794980	9	9	9	9	9	9	-	-
pmd0153	409.236	152.996	410.243	C19H39O7P	[M-H]-	LysoPA 16:0	Lipids	Glycerol ester	22002-85-3	3	1.06377e+06	723836	2.35256e+06	1.38226e+06	892580	928616	1.20354e+06	706450	944685	1.06571e+06	838644	870045	1.0717e+06	785120	1.14655e+06	C04036	-
pmd0160	454.293	313.274	453.286	C21H44NO7P	[M+H]+	LysoPE 16:0(2n isomer)	Lipids	LPE	-	3	1.3069e+06	1.21039e+06	4.40405e+06	707577	749039	626945	2.53173e+06	1.24338e+06	1.45948e+06	633682	1.4596e+06	652047	1.1574e+06	1.01087e+06	963183	-	-
pme0001	609.183	301	610.19	C28H34O15	[M-H]-	Hesperetin-7-O-neohesperidoside(Neohesperidin)	Flavonoids	Flavanones	13241-33-3	3	6402.4	2922.42	15165.3	25019.8	20364.2	16327.5	9	9	9	30385.7	16325.7	55281.6	9	9	9	C09806	ko00941
pme0006	116.071	70.1	115.063	C5H9NO2	[M+H]+	L-Proline*	Amino acids and derivatives	Amino acids and derivatives	147-85-3	1	5.95674e+06	1.12108e+07	7.20571e+06	1.21639e+07	1.82435e+07	1.28369e+07	4.53204e+06	7.06531e+06	7.35714e+06	5.78414e+06	1.53386e+07	4.63214e+06	2.97815e+06	4.57638e+06	3.2389e+06	C00148	ko00330,ko00332,ko00970,ko01100,ko01110,ko01230,ko02010
pme0008	176.103	113	175.096	C6H13N3O3	[M+H]+	L-Citrulline	Amino acids and derivatives	Amino acids and derivatives	372-75-8	3	1.8336e+07	3.45145e+07	3.66371e+06	2.7856e+07	3.8056e+07	1.40464e+07	7.42948e+06	1.92607e+07	1.86641e+07	1.34967e+07	2.85702e+07	1.31208e+07	8.52731e+06	1.65428e+07	8.61086e+06	C00327	ko00220,ko01100,ko01110,ko01230
pme0010	106	60	105.043	C3H7NO3	[M+H]+	L-Serine	Amino acids and derivatives	Amino acids and derivatives	56-45-1	3	2.57366e+06	2.23627e+06	2.6963e+06	3.33688e+06	1.77157e+06	2.68744e+06	975752	3.78459e+06	2.4246e+06	2.10596e+06	1.42818e+06	2.07614e+06	2.21777e+06	2.66611e+06	2.54134e+06	C00065	ko00260,ko00261,ko00270,ko00460,ko00564,ko00600,ko00630,ko00920,ko00970,ko01100,ko01110,ko01200,ko01230,ko01240,ko02010
pme0014	148.06	84	147.053	C5H9NO4	[M+H]+	L-Glutamic acid	Amino acids and derivatives	Amino acids and derivatives	56-86-0	3	1.93368e+07	1.99288e+07	3.54081e+07	1.59631e+07	1.53875e+07	1.13973e+07	1.98309e+07	3.36125e+07	4.30253e+07	3.69908e+07	3.0964e+07	5.7538e+07	1.9065e+07	2.3906e+07	2.21342e+07	C00025	ko00220,ko00250,ko00330,ko00332,ko00340,ko00430,ko00480,ko00524,ko00630,ko00650,ko00660,ko00860,ko00910,ko00970,ko01100,ko01110,ko01200,ko01210,ko01230,ko01240,ko02010
pme0021	166.086	120.081	165.071	C9H11NO2	[M+H]+	L-Phenylalanine	Amino acids and derivatives	Amino acids and derivatives	63-91-2	1	2.46809e+06	3.08387e+06	965318	3.63313e+06	3.69146e+06	2.41816e+06	1.44477e+06	1.92763e+06	2.42994e+06	2.58178e+06	2.54899e+06	1.31283e+06	2.41063e+06	3.80739e+06	2.37067e+06	C00079	ko00360,ko00400,ko00460,ko00940,ko00960,ko00966,ko00970,ko00998,ko01100,ko01110,ko01210,ko01230,ko02010
pme0026	147.113	84	146.106	C6H14N2O2	[M+H]+	L-Lysine	Amino acids and derivatives	Amino acids and derivatives	56-87-1	1	1.26853e+06	1.38692e+06	185464	1.06773e+06	1.76854e+06	977863	516509	606069	617341	443237	779054	272232	337383	789472	640689	C00047	ko00300,ko00310,ko00780,ko00960,ko00970,ko01100,ko01110,ko01210,ko01230,ko02010
pme0033	137.046	119	136.038	C5H4N4O	[M+H]+	Hypoxanthine	Nucleotides and derivatives	Nucleotides and derivatives	68-94-0	3	788735	572870	727353	845129	1.09991e+06	843349	1.78178e+06	4.52039e+06	1.99664e+06	5.38505e+06	8.63182e+06	4.35154e+06	1.47675e+06	737362	1.31883e+06	C00262	ko00230,ko01100
pme0040	136.062	119	135.054	C5H5N5	[M+H]+	Adenine*	Nucleotides and derivatives	Nucleotides and derivatives	73-24-5	1	1.3085e+06	1.26873e+06	935957	1.09773e+06	1.23527e+06	1.03322e+06	908132	1.50764e+06	1.2743e+06	1.19071e+06	1.69276e+06	1.34623e+06	1.64222e+06	1.6444e+06	1.20822e+06	C00147	ko00230,ko00908,ko01100
pme0057	136.043	118.1	135.035	C4H9NO2S	[M+H]+	L-Homocysteine	Amino acids and derivatives	Amino acids and derivatives	6027-13-0	3	804436	1.16425e+06	713560	1.49637e+06	1.2684e+06	1.05254e+06	641095	1.12731e+06	1.35799e+06	1.18567e+06	1.34738e+06	893449	1.64776e+06	1.712e+06	1.22365e+06	C00155	ko00270,ko00920,ko01100,ko01110,ko01230
pme0075	188.056	128	189.064	C7H11NO5	[M-H]-	N-Acetyl-L-glutamic acid	Amino acids and derivatives	Amino acids and derivatives	1188-37-0	3	227725	283123	633064	587630	1.0183e+06	1.12091e+06	585138	2.18841e+06	2.93456e+06	1.79294e+06	4.4544e+06	3.35689e+06	131460	161574	237208	C00624	ko00220,ko01100,ko01110,ko01210,ko01230
pme0088	285.041	151	286.048	C15H10O6	[M-H]-	Luteolin (5,7,3',4'-Tetrahydroxyflavone)*	Flavonoids	Flavones	491-70-3	1	6.03786e+06	7.39262e+06	5.67963e+06	105797	1.35969e+06	54942.1	4.67438e+06	160899	832889	202887	174254	9.96552e+06	3.06125e+06	7.05993e+06	3.58301e+06	C01514	ko00941,ko00944,ko01100,ko01110
pme0120	118.086	101	117.079	C5H11NO2	[M+H]+	5-Aminovaleric acid	Organic acids	Organic acids	660-88-8	2	220232	316104	154228	393531	169720	317300	296655	403927	253436	494215	384727	446379	205042	430110	322464	C00431	ko00310,ko00330,ko01100
pme0122	189.123	126	188.116	C8H16N2O3	[M+H]+	N6-Acetyl-L-lysine	Amino acids and derivatives	Amino acids and derivatives	692-04-6	3	2.14483e+06	1.49095e+06	873828	1.41146e+06	1.42389e+06	1.2153e+06	471074	1.98057e+06	1.81061e+06	2.89034e+06	2.77868e+06	1.67229e+06	1.08775e+06	1.50736e+06	1.15214e+06	C02727	ko00310,ko01100
pme0124	173.092	115.5	172.085	C7H12N2O3	[M+H]+	L-Glycyl-L-proline	Amino acids and derivatives	Amino acids and derivatives	704-15-4	3	44935.2	43384.4	9455.03	105330	64283.2	85719.1	24534.7	37773.2	42971.4	78185.2	74199.6	43671.2	41163.8	49213.1	28142.2	-	-
pme0137	187.072	125	188.08	C7H12N2O4	[M-H]-	N-Acetyl-L-Glutamine	Amino acids and derivatives	Amino acids and derivatives	2490-97-3	3	1.30638e+06	1.24571e+06	1.24308e+06	1.44696e+06	2.1017e+06	1.95795e+06	1.05108e+06	1.6686e+06	2.19569e+06	2.10892e+06	1.08068e+06	1.41398e+06	1.30595e+06	902599	1.43497e+06	-	-
pme0151	115	98.2	114.043	C4H6N2O2	[M+H]+	5,6-Dihydrouracil	Nucleotides and derivatives	Nucleotides and derivatives	504-07-4	3	95239.5	90707.9	83039	55526.6	102308	89359.3	99923.1	105273	133943	117289	89689.9	96570.4	107239	141845	158109	C00429	ko00240,ko00410,ko00770,ko01100
pme0152	129.066	84	128.059	C5H8N2O2	[M+H]+	5,6-Dihydro-5-methyluracil	Nucleotides and derivatives	Nucleotides and derivatives	696-04-8	3	824239	769178	322275	1.10853e+06	1.41235e+06	1.09693e+06	608638	904273	776965	907143	907192	509990	815930	1.35104e+06	1.02657e+06	C00906	-
pme0170	217.13	158	216.122	C8H16N4O3	[M+H]+	N-Acetyl-L-Arginine	Amino acids and derivatives	Amino acids and derivatives	155-84-0	3	3.4721e+06	4.65173e+06	736015	7.92284e+06	1.59632e+07	7.40075e+06	2.45627e+06	8.29282e+06	7.09952e+06	2.57004e+06	1.18488e+07	5.5986e+06	915751	2.06513e+06	1.1566e+06	-	-
pme0181	170.092	124	169.085	C7H11N3O2	[M+H]+	3-Methyl-L-Histidine*	Amino acids and derivatives	Amino acids and derivatives	368-16-1	3	281902	530678	737919	621355	565234	549390	570413	717258	615795	1.03195e+06	506179	1.23489e+06	547821	471501	487480	C01152	ko00340,ko01100
pme0183	152.057	135	151.049	C5H5N5O	[M+H]+	Isoguanine	Nucleotides and derivatives	Nucleotides and derivatives	3373-53-3	3	5.40712e+06	4.8749e+06	1.13064e+06	5.58389e+06	6.61353e+06	6.70932e+06	3.75909e+06	6.70725e+06	6.15687e+06	1.11503e+07	7.29436e+06	7.3539e+06	1.01753e+07	7.32047e+06	1.37113e+07	-	-
pme0193	147.076	84	146.069	C5H10N2O3	[M+H]+	L-Glutamine	Amino acids and derivatives	Amino acids and derivatives	56-85-9	1	1.31277e+06	1.51077e+06	222625	1.09975e+06	1.94512e+06	967910	526991	675601	641640	521625	827173	295950	370974	868536	748033	C00064	ko00220,ko00230,ko00240,ko00250,ko00630,ko00750,ko00910,ko00970,ko01100,ko01230,ko01240,ko02010
pme0230	268.104	136.062	267.097	C10H13N5O4	[M+H]+	Adenosine	Nucleotides and derivatives	Nucleotides and derivatives	58-61-7	1	1.46145e+06	1.28319e+06	352100	1.57605e+06	1.76226e+06	1.88148e+06	1.01069e+06	1.37753e+06	1.13638e+06	1.62471e+06	1.61456e+06	1.00955e+06	1.67229e+06	1.80134e+06	2.06679e+06	C00212	ko00230,ko01100,ko02010
pme0241	123.044	79	122.037	C7H6O2	[M+H]+	Benzoic acid	Phenolic acids	Phenolic acids	65-85-0	3	854330	863514	217477	850486	1.53424e+06	2.26529e+06	1.07162e+06	1.39521e+06	939295	1.23024e+06	1.12003e+06	1.01182e+06	549576	702217	461780	C00180	ko00360,ko01100,ko01110
pme0243	131.035	87.045	132.042	C5H8O4	[M-H]-	Glutaric acid*	Organic acids	Organic acids	110-94-1	3	4.78604e+06	2.78898e+06	372098	1.90617e+06	3.34985e+06	3.47624e+06	597954	2.43849e+06	1.83985e+06	1.92292e+06	1.79733e+06	1.93403e+06	741987	409388	415783	C00489	ko00071,ko00310,ko01100
pme0253	174.113	86	173.105	C8H15NO3	[M+H]+	N-Acetyl-L-leucine	Amino acids and derivatives	Amino acids and derivatives	1188-21-2	3	400875	613703	272666	5.91734e+06	7.3912e+06	1.08341e+07	436918	2.24939e+06	3.54734e+06	2.01829e+06	3.68686e+06	2.18135e+06	161326	479777	296905	C02710	-
pme0256	151.026	151	152.033	C5H4N4O2	[M-H]-	Xanthine	Nucleotides and derivatives	Nucleotides and derivatives	69-89-6	3	1.74624e+06	626045	341132	1.61703e+06	1.573e+06	2.06369e+06	681419	3.87547e+06	2.14493e+06	5.96999e+06	2.17572e+07	4.62875e+06	966383	411773	647100	C00385	ko00230,ko00232,ko01100,ko01110
pme0257	111.02	67	112.027	C4H4N2O2	[M-H]-	Uracil	Nucleotides and derivatives	Nucleotides and derivatives	66-22-8	3	2.2505e+06	3.34521e+06	2.06738e+06	3.19383e+06	1.96075e+06	2.15611e+06	3.47221e+06	3.76646e+06	4.39037e+06	3.3698e+06	3.1869e+06	3.11873e+06	3.63132e+06	4.04733e+06	3.60264e+06	C00106	ko00240,ko00410,ko00770,ko01100
pme0264	243.098	127	242.09	C10H14N2O5	[M+H]+	Thymidine	Nucleotides and derivatives	Nucleotides and derivatives	50-89-5	3	192231	98568	64130.5	140315	108539	207330	100773	239568	114907	383916	282195	234182	322547	349149	461765	C00214	ko00240,ko01100
pme0266	201.113	139	202.12	C10H18O4	[M-H]-	Sebacic acid	Organic acids	Organic acids	111-20-6	3	23731	24937.5	14133.6	18872.3	10178	18559.8	20222.2	26642.2	21585.8	21824.3	30202.7	24084.7	17441.1	10302.2	14628.2	C08277	-
pme0271	115.004	71	116.011	C4H4O4	[M-H]-	Maleic acid*	Organic acids	Organic acids	110-16-7	3	1.57972e+07	2.04799e+07	3.00417e+07	2.04395e+07	2.57801e+07	3.08444e+07	1.20096e+07	5.40372e+06	6.76802e+06	1.20396e+07	1.27178e+07	1.6542e+07	1.69401e+07	1.34932e+07	1.63143e+07	C01384	ko00350,ko00650,ko00760,ko01100
pme0274	132.102	69	131.095	C6H13NO2	[M+H]+	6-Aminocaproic acid	Organic acids	Organic acids	60-32-2	3	2.66483e+06	3.71547e+06	556936	7.66757e+06	8.6653e+06	5.51599e+06	1.66492e+06	2.81997e+06	5.04557e+06	4.32079e+06	2.99585e+06	2.87281e+06	3.25158e+06	5.40749e+06	2.86467e+06	C02378	ko01100
pme0275	115.047	97	116.047	C5H8O3	[M-H]-	4-Oxopentanoic Acid	Organic acids	Organic acids	123-76-2	3	101321	24521.7	37732.9	42336.2	30242.4	17298.9	39870	42345.8	39048.3	48193.7	43425.4	41905.3	21007.6	16334.6	23340.3	-	-
pme0278	191.103	128	190.095	C7H14N2O4	[M+H]+	2,6-Diaminooimelic acid	Organic acids	Organic acids	583-93-7	3	214285	421101	749004	1.12378e+06	630156	841452	508715	2.36531e+06	1.71653e+06	2.69736e+06	2.00894e+06	2.60481e+06	544951	397679	379871	C00666	ko00300,ko01100,ko01110,ko01230
pme0281	165.019	121.029	166.027	C8H6O4	[M-H]-	Terephthalic acid*	Phenolic acids	Phenolic acids	100-21-0	3	1.82333e+06	1.60065e+06	1.23311e+06	1.63411e+06	1.84989e+06	1.4019e+06	1.88436e+06	1.65583e+06	1.75961e+06	4.10549e+06	3.94343e+06	1.57735e+06	3.16836e+06	2.09731e+06	2.35153e+06	C06337	ko01100
pme0282	165.019	77.0397	166.027	C8H6O4	[M-H]-	Phthalic acid	Phenolic acids	Phenolic acids	88-99-3	3	138961	160548	155325	183478	174955	124584	158350	184780	190625	212800	299032	135273	390302	295810	266151	C01606	ko01100,ko02010
pme0295	146.081	86	145.074	C6H11NO3	[M+H]+	4-Acetamidobutyric acid	Organic acids	Organic acids	3025-96-5	3	817263	926190	572894	1.35722e+06	1.0873e+06	1.07319e+06	1.7965e+06	1.46862e+07	1.36002e+07	4.84755e+06	8.43068e+06	8.41968e+06	791784	961700	1.04753e+06	C02946	ko00330,ko01100
pme0422	193.058	134	194.058	C10H10O4	[M-H]-	Isoferulic Acid*	Phenolic acids	Phenolic acids	25522-33-2	3	4.50876e+06	4.0611e+06	4.59776e+06	12090798	1.05174e+07	7.64829e+06	1.36947e+07	9.22772e+06	1.44466e+07	1.40392e+07	1.21796e+07	9.66113e+06	6.19209e+06	9.5176e+06	6.93771e+06	C10470	-
pme0490	124.039	78	123.032	C6H5NO2	[M+H]+	Nicotinic acid (Vitamin B3)	Others	Vitamin	59-67-6	2	5.22591e+06	6.28356e+06	2.57009e+06	5.98334e+06	4.58319e+06	4.56709e+06	8.03742e+06	1.22422e+07	9.0159e+06	8.95543e+06	1.17181e+07	8.72381e+06	6.08256e+06	7.67732e+06	1.08188e+07	C00253	ko00760,ko00960,ko01100,ko01110,ko01240
pme0500	503.162	323	504.169	C18H32O16	[M-H]-	D-Melezitose	Others	Saccharides	597-12-6	3	5.4103e+06	8.34945e+06	1.18947e+07	9.54233e+06	1.0081e+07	1.03171e+07	6.31741e+06	5.0795e+06	5.81009e+06	8.3192e+06	5.79993e+06	1.54281e+07	4.16433e+06	5.21306e+06	4.67686e+06	C08243	-
pme0513	151.061	59	152.069	C5H12O5	[M-H]-	Xylitol	Others	Saccharides	87-99-0	3	22009.3	94827.2	120662	167146	174078	155296	188512	431276	460141	266298	325866	230622	54227.7	86405.2	50948.1	C00379	ko00040,ko01100,ko02010
pme0516	179.056	87	180.063	C6H12O6	[M-H]-	Inositol	Others	Saccharides	87-89-8	3	4.81812e+06	8.49017e+06	1.17859e+07	1.03712e+07	7.97211e+06	1.00781e+07	6.4874e+06	7.56369e+06	5.75963e+06	7.04087e+06	5.72565e+06	8.22718e+06	6.10158e+06	7.14724e+06	6.43389e+06	C00137	ko00052,ko00053,ko00562,ko01100,ko01110,ko02010,ko04070
pme0519	341.109	119.035	342.116	C12H22O11	[M-H]-	D-Sucrose*	Others	Saccharides	57-50-1	1	3.55088e+07	3.39709e+07	5.32214e+07	3.52932e+07	5.45317e+07	4.41206e+07	4.14863e+07	3.35602e+07	4.5105e+07	4.42932e+07	3.63851e+07	5.91801e+07	1.83622e+07	2.5715e+07	2.42063e+07	C00089	ko00052,ko00500,ko01100,ko01110,ko02010
pme0534	195.051	75.0095	196.058	C6H12O7	[M-H]-	Gluconic acid	Others	Saccharides	526-95-4	1	8.36317e+06	1.51186e+07	2.34853e+07	1.70231e+07	1.52862e+07	1.38596e+07	1.60077e+07	2.28258e+07	1.80071e+07	2.92409e+07	2.76128e+07	4.44646e+07	1.72423e+07	1.26424e+07	1.4003e+07	C00257	ko00030,ko01100,ko01110,ko01200
pme1109	152.057	135	151.049	C5H5N5O	[M+H]+	Guanine	Nucleotides and derivatives	Nucleotides and derivatives	73-40-5	1	584227	664356	133785	706154	617721	680562	456399	732341	446652	1.45272e+06	1.3529e+06	908310	1.08953e+06	639795	918207	C00242	ko00230,ko01100
pme1119	269.088	137	268.081	C10H12N4O5	[M+H]+	Inosine	Nucleotides and derivatives	Nucleotides and derivatives	58-63-9	3	182069	143234	89230.5	87203.3	95496.7	9	96834.4	571651	131014	347435	542557	214126	203210	81558.7	155979	C00294	ko00230,ko01100,ko02010
pme1178	284.099	152	283.092	C10H13N5O5	[M+H]+	Guanosine	Nucleotides and derivatives	Nucleotides and derivatives	118-00-3	1	2.2523e+07	2.81064e+07	3.14099e+06	3.37181e+07	4.52331e+07	3.9377e+07	1.92234e+07	3.33458e+07	2.63866e+07	2.98643e+07	3.145e+07	1.89602e+07	3.07745e+07	4.29308e+07	5.5853e+07	C00387	ko00230,ko01100,ko02010
pme1184	268.104	152	267.097	C10H13N5O4	[M+H]+	2'-Deoxyguanosine	Nucleotides and derivatives	Nucleotides and derivatives	961-07-9	2	2.04333e+06	1.62701e+06	225120	2.37214e+06	2.35547e+06	2.9419e+06	1.57145e+06	3.26035e+06	2.36101e+06	7.06414e+06	2.70645e+06	3.58985e+06	5.06797e+06	4.61927e+06	7.18196e+06	C00330	ko00230,ko01100,ko02010
pme1187	257.078	124	258.085	C10H14N2O6	[M-H]-	5-Methyluridine	Nucleotides and derivatives	Nucleotides and derivatives	1463-10-1	3	121851	126177	16389.5	152689	147035	137591	69444.7	158127	96289.7	163848	78706.2	104570	133019	128928	179441	-	-
pme1194	228.098	112	227.091	C9H13N3O4	[M+H]+	2'-Deoxycytidine	Nucleotides and derivatives	Nucleotides and derivatives	951-77-9	3	1.41116e+06	1.7879e+06	2.50154e+06	1.44198e+06	351448	2.02886e+06	1.30307e+06	193923	737851	292360	209235	378322	1.03984e+06	1.53768e+06	613087	C00881	ko00240,ko01100,ko02010
pme1210	150.058	61	149.051	C5H11NO2S	[M+H]+	L-Methionine	Amino acids and derivatives	Amino acids and derivatives	63-68-3	1	4.01785e+06	7.72241e+06	1.16969e+06	1.04023e+07	9.63347e+06	1.0926e+07	2.8625e+06	3.6557e+06	4.96769e+06	7.21718e+06	4.47742e+06	2.65744e+06	5.17133e+06	5.61565e+06	4.37911e+06	C00073	ko00270,ko00966,ko00970,ko01100,ko01110,ko01210,ko01230,ko01240
pme1216	122.03	78	123.032	C6H5NO2	[M-H]-	2-Picolinic acid	Organic acids	Organic acids	98-98-6	3	250530	284863	160291	383508	373457	293887	498632	853446	557777	457602	711212	635382	276906	321084	509932	C10164	ko00380,ko01100
pme1228	221.092	204	220.085	C11H12N2O3	[M+H]+	5-Hydroxy-L-tryptophan	Amino acids and derivatives	Amino acids and derivatives	56-69-9	3	451308	474859	319934	367623	542073	387285	239893	249943	415741	408930	429051	488013	474951	671012	604433	C00643	ko00380,ko01100
pme1286	385.129	250	384.122	C14H20N6O5S	[M+H]+	S-(5'-Adenosy)-L-homocysteine	Amino acids and derivatives	Amino acids and derivatives	979-92-0	1	1.00002e+06	2.28114e+06	1.86905e+06	3.65706e+06	2.70796e+06	2.15879e+06	2.26161e+06	4.65973e+06	5.67051e+06	2.25006e+06	1.07602e+07	4.39007e+06	887885	1.85759e+06	1.19035e+06	C00021	ko00270,ko01100,ko01230,ko01240
pme1306	250.048	134	249.04	C8H12NO6P	[M+H]+	Pyridoxine-5'-phosphate	Others	Vitamin	447-05-2	3	52163.3	79658.1	45684.9	102663	71816.8	88636.2	70940.7	139605	181603	76775	238820	125538	33123.6	100052	63421.4	C00627	ko00750,ko01100,ko01240
pme1383	170.081	134.1	169.074	C8H11NO3	[M+H]+	Pyridoxine	Others	Vitamin	65-23-6	1	9.91635e+06	1.7872e+07	1.55994e+07	9.58785e+06	9.02008e+06	1.3551e+07	9.61175e+06	1.66473e+07	1.42357e+07	4.39802e+07	2.42109e+07	5.74922e+07	2.60115e+07	2.71573e+07	3.90175e+07	C00314	ko00750,ko01100,ko01240
pme1439	165.055	119	164.047	C9H8O3	[M+H]+	p-Coumaric acid*	Phenolic acids	Phenolic acids	501-98-4	3	2.70779e+06	3.82772e+06	861401	4.47633e+06	2.65166e+06	4.23784e+06	1.62342e+06	1.06988e+06	1.47673e+06	1.84828e+06	2.11688e+06	1.33066e+06	818461	937022	851058	C00811	ko00130,ko00350,ko00940,ko00950,ko00998,ko01100,ko01110
pme1474	298.097	136	297.09	C11H15N5O3S	[M+H]+	5'-Deoxy-5'-(methylthio)adenosine	Nucleotides and derivatives	Nucleotides and derivatives	2457-80-9	1	3.49782e+06	4.36455e+06	1.33116e+06	4.66443e+06	3.1332e+06	4.41504e+06	3744272	5.33851e+06	6.51544e+06	3.73964e+06	8.10184e+06	5.48138e+06	3.57203e+06	2.45008e+06	3.2876e+06	C00170	ko00270,ko00908,ko01100
pme1598	463.125	301	464.132	C22H24O11	[M-H]-	Hesperetin-5-O-glucoside	Flavonoids	Flavanones	69651-80-5	3	233669	188094	206849	84267.3	112185	141324	308639	150484	205121	116627	232935	186596	203319	169587	132067	-	-
pme1654	209.119	59.0151	210.126	C12H18O3	[M-H]-	Jasmonic acid	Organic acids	Organic acids	77026-92-7	3	95082.2	155567	207180	84179.4	45489.9	125420	186171	929801	784990	583275	725914	866805	101816	56959.2	157754	C08491	ko00592,ko01100,ko01110,ko04075
pme1730	117	59	118.027	C4H6O4	[M-H]-	D-Erythronolactone	Organic acids	Organic acids	15667-21-7	3	96096.4	97424.9	218941	192194	127325	153632	214049	214412	127980	172942	156539	241680	148554	132054	187361	-	-
pme1738	138.079	95	137.071	C7H9N2O	[M+H]+	3-Carbamyl-1-methylpyridinium;(1-Methylnicotinamide)	Alkaloids	Pyridine alkaloids	1005-24-9	3	525139	659578	651809	501943	428340	540452	944380	884325	614581	847441	988046	1.31995e+06	937675	701665	957555	C02918	ko00760,ko01100
pme1816	353.088	191	354.095	C16H18O9	[M-H]-	Neochlorogenic acid (5-O-Caffeoylquinic acid)*	Phenolic acids	Phenolic acids	906-33-2	1	1.68207e+06	2.11713e+06	6.55585e+06	473037	1.51651e+06	1.1068e+06	3.69679e+06	1.13558e+07	8.00532e+06	2.12536e+06	5.77004e+06	1.32919e+07	1.676e+06	1.03792e+06	1.27115e+06	C17147	-
pme1841	103.123	86.0964	102.116	C5H14N2	[M+H]+	Cadaverine	Alkaloids	Alkaloids	462-94-2	3	891512	747303	219434	873330	1.0929e+06	1.15387e+06	153538	226722	601308	477355	1.43841e+06	485380	239422	339728	187193	C01672	ko00310,ko00480,ko00960,ko01100,ko01110
pme1936	114.066	86	113.059	C4H7N3O	[M+H]+	Creatinine	Organic acids	Organic acids	60-27-5	3	1.23119e+06	1.33349e+06	1.32766e+06	1.31016e+06	1.26706e+06	1.24875e+06	1.18909e+06	1.2604e+06	1.25599e+06	1.3348e+06	1.48199e+06	1.33142e+06	1.31267e+06	1.442e+06	1.25318e+06	C00791	ko00330,ko01100
pme1974	87.0088	43	88.016	C3H4O3	[M-H]-	Pyruvic acid	Organic acids	Organic acids	127-17-3	3	205948	281128	220953	254250	225073	236103	345850	325518	313219	318373	282490	329818	437400	304652	353608	C00022	ko00010,ko00020,ko00030,ko00040,ko00053,ko00250,ko00260,ko00261,ko00270,ko00290,ko00330,ko00350,ko00360,ko00430,ko00440,ko00620,ko00630,ko00650,ko00660,ko00710,ko00730,ko00760,ko00770,ko00900,ko01100,ko01110,ko01200,ko01210,ko01230,ko01240
pme1975	103.004	59	104.06	C3H4O4	[M-H]-	Malonic acid	Organic acids	Organic acids	141-82-2	3	7.57551e+06	5.93939e+06	4.94783e+06	1.56626e+07	1.53492e+07	1.61926e+07	8.93439e+06	9.45409e+06	9.90658e+06	1.77812e+07	1.56531e+07	1.60698e+07	1.16129e+07	9.83866e+06	1.01616e+07	C00383	ko00061,ko00240,ko00410,ko01100,ko01212
pme1987	88.048	71	89.0477	C3H7NO2	[M-H]-	L-Alanine	Amino acids and derivatives	Amino acids and derivatives	56-41-7	3	14970.3	29936.9	16588.8	33167.1	28332.6	23627	28123.4	39442.3	34610.7	26987.9	19729.3	25778.7	12481.9	17311.9	18930.6	C00041	ko00250,ko00270,ko00430,ko00450,ko00710,ko00970,ko00998,ko01100,ko01110,ko01200,ko01230,ko02010,ko04122
pme2117	426	159	427.029	C10H15N5O10P2	[M-H]-	Adenosine 5'-diphosphate	Nucleotides and derivatives	Nucleotides and derivatives	58-64-0	3	507139	1.33762e+06	471141	502023	366114	356203	937966	1.17121e+06	1.19588e+06	345475	1.02014e+06	484632	390089	353160	418859	C00008	ko00190,ko00195,ko00230,ko00908,ko01100,ko01110,ko01240
pme2122	112.087	95	111.08	C5H9N3	[M+H]+	Histamine	Alkaloids	Alkaloids	51-45-6	3	1.17487e+07	1.11874e+07	3.84317e+06	1.55673e+07	1.83481e+07	2.07769e+07	8.80212e+06	1.1693e+07	9.53721e+06	3.22803e+07	1.62916e+07	1.55591e+07	2.62683e+07	2.68105e+07	3.38284e+07	C00388	ko00340,ko01100,ko01110
pme2125	503.162	179	504.169	C18H32O16	[M-H]-	Raffinose	Others	Saccharides	512-69-6	3	1.19716e+07	1.38185e+07	3.09693e+07	1.45823e+07	1.60212e+07	1.75779e+07	1.35113e+07	6.78302e+06	5.59e+06	6.93218e+06	8.84641e+06	1.67153e+07	5.99206e+06	8.17085e+06	7.3042e+06	C00492	ko00052,ko01100,ko02010
pme2165	155.01	111	156.017	C5H4N2O4	[M-H]-	Orotic acid (Vitamin B13)	Others	Vitamin	65-86-1	3	1.53411e+07	6.37109e+06	1.43101e+07	2.06723e+07	1.85596e+07	2.3246e+07	1.18899e+07	6.01406e+06	8.75765e+06	1.8439e+07	1.5528e+07	1.9518e+07	2.16624e+07	1.66847e+07	2.2396e+07	C00295	ko00240,ko01100,ko01240
pme2237	181.072	101	182.079	C6H14O6	[M-H]-	Dulcitol*	Others	Saccharides	608-66-2	1	5.96571e+06	1.18513e+07	1.28193e+07	2.29269e+07	1.39968e+07	1.67461e+07	2.44116e+07	2.24282e+07	2.2276e+07	2.1037e+07	1.55573e+07	2.30149e+07	7.02651e+06	1.28906e+07	1.27625e+07	C01697	ko00052,ko01100
pme2244	190.086	118.065	189.071	C11H11NO2	[M+H]+	3-Indolepropionic acid	Alkaloids	Plumerane	830-96-6	3	2.74827e+06	2.57206e+06	1.56645e+06	1.98673e+06	2.40883e+06	1.51939e+06	904727	1.03429e+06	2.15639e+06	1.39963e+06	2.00638e+06	1.29873e+06	2.11265e+06	3.35052e+06	2.73922e+06	-	-
pme2253	177.041	59	178.048	C6H10O6	[M-H]-	L-Gulono-1,4-Lactone*	Others	Saccharides	1128-23-0	3	81519.9	122703	286357	163000	143909	147112	215349	250724	174053	329208	247396	465193	178650	165900	213295	C01040	ko00053,ko01100,ko01240
pme2268	138.055	94.0651	137.048	C7H7NO2	[M+H]+	Trigonelline	Alkaloids	Pyridine alkaloids	535-83-1	1	9.19887e+06	2.65202e+07	1.06523e+07	2.89514e+07	3.31619e+07	1.949e+07	2.49532e+07	2.5111e+07	2.95754e+07	1.63107e+07	1.76328e+07	2.57427e+07	1.39283e+07	1.23334e+07	2.71906e+07	C01004	ko00760
pme2292	89.1073	72.0808	88.1	C4H12N2	[M+H]+	Putrescine	Alkaloids	Alkaloids	110-60-1	3	705196	498477	378688	774129	695021	513769	349364	2.29949e+06	1.13494e+06	656467	1.00363e+06	525019	139400	283912	261453	C00134	ko00330,ko00472,ko00480,ko00960,ko01100,ko01110,ko02010
pme2380	145.014	101	146.022	C5H6O5	[M-H]-	α-Ketoglutaric acid	Organic acids	Organic acids	328-50-7	3	298923	243658	860758	203914	247764	330942	575221	391736	683409	1.68613e+06	988239	2.9007e+06	1.39415e+06	211439	673982	C00026	ko00020,ko00040,ko00053,ko00220,ko00250,ko00300,ko00310,ko00340,ko00430,ko00630,ko00650,ko00660,ko01100,ko01110,ko01200,ko01210,ko01230,ko01240
pme2433	106.086	88	105.079	C4H11NO2	[M+H]+	Diethanolamine	Alkaloids	Alkaloids	111-42-2	3	410948	99881.7	429738	779346	586169	506775	509706	602671	488703	78556.7	68042.3	371456	414060	561739	515326	C06772	ko00564
pme2527	133	116	132.09	C5H12N2O2	[M+H]+	L-Ornithine	Amino acids and derivatives	Amino acids and derivatives	70-26-8	3	3.22879e+06	1.08366e+07	123332	7845530	1.41603e+07	1.97495e+06	467291	2.49507e+06	2.30914e+06	2.10786e+06	7.36664e+06	1.49902e+06	198406	3.60784e+06	434394	C00077	ko00220,ko00330,ko00472,ko00480,ko01100,ko01110,ko01210,ko01230,ko02010
pme2559	174.041	88	175.048	C6H9NO5	[M-H]-	N-Acetyl-L-Aspartic Acid	Amino acids and derivatives	Amino acids and derivatives	997-55-7	3	60392.3	30427.1	50409	51306.7	53757	56209.9	46544.1	236603	206399	126454	286804	206409	33754	32405.3	35842.1	C01042	ko00250,ko01100
pme2566	217.083	199	218.09	C8H14N2O5	[M-H]-	5-L-Glutamyl-L-amino acid	Amino acids and derivatives	Amino acids and derivatives	5875-41-2	3	159258	127401	116155	184778	256969	152458	132973	146695	166720	220830	316093	232437	248868	181013	151536	-	-
pme2596	184.06	148	183.053	C8H9NO4	[M+H]+	4-Pyridoxic acid	Others	Vitamin	82-82-6	3	252408	288772	203197	398670	350265	858587	413964	553665	427270	465781	537489	535014	556174	460808	490832	C00847	ko00750,ko01100
pme2598	167.035	123.04	168.042	C8H8O4	[M-H]-	3,4-Dihydroxybenzeneacetic acid	Phenolic acids	Phenolic acids	102-32-9	3	1.22665e+06	2.28071e+06	1.67297e+06	729546	511896	727164	861066	610519	864445	850092	803611	1.00684e+06	2.58503e+06	1.89225e+06	1.55773e+06	C01161	ko00350,ko01100
pme2617	166.053	102	165.046	C5H11NO3S	[M+H]+	L-Methionine Sulfoxide	Amino acids and derivatives	Amino acids and derivatives	3226-65-1	3	200393	219002	239001	204682	181770	174827	212227	206963	152311	176307	235247	219190	228644	210227	225456	C02989	ko00270
pme2693	131.118	114.091	130.111	C6H14N2O	[M+H]+	N-Acetylputrescine	Alkaloids	Alkaloids	18233-70-0	3	921650	880023	630486	1.23473e+06	1.83048e+06	804506	910481	2.93113e+06	2.81567e+06	3.24606e+06	3.11839e+06	2.57474e+06	598519	753542	476168	C02714	ko00330,ko01100
pme2735	399.2	250	398.137	C15H22N6O5S	[M+H]+	S-(5'-Adenosyl)-L-methionine	Amino acids and derivatives	Amino acids and derivatives	29908-03-0	3	211730	130788	545610	322185	229471	184587	105486	365690	630102	482214	1.9455e+06	385323	336925	128959	70762.3	C00019	ko00261,ko00270,ko00330,ko00908,ko01100,ko01110,ko01230,ko01240,ko04122
pme2743	194.081	91	193.074	C10H11NO3	[M+H]+	N-Phenylacetylglycine	Amino acids and derivatives	Amino acids and derivatives	500-98-1	3	1.51771e+07	1.02496e+07	1.50316e+07	4.38783e+06	2.87376e+06	5.78002e+06	9.36128e+06	3.7573e+06	4.75153e+06	1.3338e+06	6.03721e+06	2.18141e+06	6.60633e+06	3.68403e+06	4.0905e+06	C05598	ko00360
pme2746	784.15	437	785.157	C27H33N9O15P2	[M-H]-	Riboflavin 5'-Adenosine Diphosphate	Nucleotides and derivatives	Nucleotides and derivatives	146-14-5	3	1.21811e+06	1.16929e+06	1.48719e+06	1.8737e+06	1.81496e+06	1.71153e+06	2.38306e+06	2.26187e+06	2.32734e+06	1.04568e+06	2.37115e+06	1.32996e+06	946657	1.53025e+06	1.43948e+06	C00016	ko00740,ko01100,ko01110,ko01240
pme2755	222	144	221.09	C8H15NO6	[M+H]+	N-Acetyl-D-glucosamine	Others	Saccharides	7512-17-6	3	927038	976376	1.52428e+06	1.16985e+06	1.07598e+06	1.49982e+06	918226	1.06169e+06	1.73905e+06	926360	991764	971231	1.31938e+06	966061	957869	C00140	ko00520,ko01100,ko02010
pme2776	253.093	137	252.086	C10H12N4O4	[M+H]+	2'-Deoxyinosine	Nucleotides and derivatives	Nucleotides and derivatives	890-38-0	3	4.06004e+06	2.04874e+06	311800	3.91438e+06	2.94544e+06	6.04876e+06	1.58175e+06	4.52541e+06	2.3807e+06	1.21613e+07	3.89307e+06	5.50735e+06	9.58282e+06	6.57651e+06	1.24661e+07	C05512	ko00230,ko01100,ko02010
pme2827	239	223	240.245	C16H32O	[M-H]-	Palmitaldehyde	Lipids	Free fatty acids	629-80-1	3	4.5687e+07	4.26871e+07	4.14359e+07	4.0043e+07	3.91039e+07	3.95698e+07	3.68447e+07	3.59911e+07	3.58948e+07	4.75496e+07	4.31237e+07	4.36826e+07	5.5382e+07	4.40087e+07	4.94664e+07	C00517	ko00071
pme2828	140	99	139.027	C6H5NO3	[M+H]+	4-Nitrophenol	Phenolic acids	Phenolic acids	100-02-7	3	1.48238e+07	1.09258e+07	2.26098e+07	5.52729e+06	6.02844e+06	1.0832e+07	7.46974e+06	7.90442e+06	9.45375e+06	1.41544e+07	9.69975e+06	1.68802e+07	1.56776e+07	1.48625e+07	1.29938e+07	C00870	-
pme2836	178.086	160	177.079	C10H11NO2	[M+H]+	5-Hydroxytryptophol	Alkaloids	Plumerane	154-02-9	1	1.23297e+06	719500	669803	355402	806229	319748	440679	1.54107e+06	1.72353e+06	6.33373e+06	1.76516e+06	6.00778e+06	6.14214e+06	3.77189e+06	4.47521e+06	-	-
pme2853	172.098	74	173.105	C8H15NO3	[M-H]-	Hexanoyl-L-glycine	Amino acids and derivatives	Amino acids and derivatives	24003-67-6	3	216327	58253.7	26804.9	176342	97852.9	60567.4	54178	507354	265934	50707.7	77335.1	69760.5	15943.9	22931.1	6845.13	-	-
pme2914	161.046	99.0501	162.053	C6H10O5	[M-H]-	3-Hydroxy-3-methylpentane-1,5-dioic acid	Amino acids and derivatives	Amino acids and derivatives	503-49-1	1	5.56299e+07	4.24722e+07	2.06517e+07	1.19612e+08	6.79484e+07	1.13786e+08	1.38854e+08	1.1756e+08	5.09035e+07	5.76766e+07	8.47665e+07	4.60487e+07	4.25332e+07	3.37545e+07	3.37422e+07	C03761	-
pme2923	117	75	118.027	C4H6O4	[M-H]-	Acetoxyacetic acid	Organic acids	Organic acids	13831-30-6	3	306898	233314	369684	568017	388960	380655	358890	425762	319809	237538	292097	617843	173815	353927	252018	-	-
pme2960	273.076	153	272.068	C15H12O5	[M+H]+	Naringenin chalcone; 2',4,4',6'-Tetrahydroxychalcone*	Flavonoids	Chalcones	73692-50-9	3	840493	1.58085e+06	303421	160675	454025	108577	227775	198430	149020	279355	187556	253426	198015	386594	248087	C06561	ko00941,ko01100,ko01110
pme2996	161.024	116.6	162.032	C9H6O3	[M-H]-	4-Hydroxycoumarin	Lignans and Coumarins	Coumarins	1076-38-6	3	86519.7	58001.5	77724.8	46315.6	27416.2	38514.8	15657.3	41916.5	49635.3	68533.7	48101.6	77304.2	70692.2	122217	64660	C20414	-
pme3007	402.995	159	404.002	C9H14N2O12P2	[M-H]-	Uridine 5'-diphosphate	Nucleotides and derivatives	Nucleotides and derivatives	27821-45-0	3	239250	68089.4	190879	291848	247916	266473	276059	157639	398171	275611	370739	231979	278492	254250	218515	C00015	ko00240,ko00908,ko01100,ko01240
pme3009	175.024	99	174.016	C6H6O6	[M+H]+	Trans-Citridic acid	Organic acids	Organic acids	4023-65-8	3	1.72182e+06	2.42752e+06	1.12791e+06	1.35918e+06	2.24462e+06	1.12882e+06	1.28086e+06	1.4676e+06	1.72495e+06	1.10369e+06	1.48518e+06	1.16791e+06	961543	1.62184e+06	662427	C02341	ko00660,ko01100
pme3011	104.071	68.8	103.063	C4H9NO2	[M+H]+	γ-Aminobutyric acid	Organic acids	Organic acids	56-12-2	3	5.90681e+06	6.80785e+06	5.60636e+06	1.0735e+07	7.09605e+06	6.53008e+06	5.45541e+06	9.38912e+06	8.51465e+06	1.67883e+07	1.24097e+07	9.65989e+06	8.85703e+06	1.09117e+07	9.48218e+06	C00334	ko00250,ko00330,ko00410,ko00650,ko00760,ko01100
pme3017	104.071	58	103.063	C4H9NO2	[M+H]+	2-Aminoisobutyric acid	Organic acids	Organic acids	62-57-7	3	3.04196e+06	2.98474e+06	3.11755e+06	3.56863e+06	3.08315e+06	3.65705e+06	2.57479e+06	2.9e+06	2.84435e+06	3.40789e+06	3.24591e+06	3.06385e+06	2.74568e+06	2.78518e+06	3.05444e+06	C03665	-
pme3033	104.071	86	103.063	C4H9NO2	[M+H]+	N,N-Dimethylglycine	Amino acids and derivatives	Amino acids and derivatives	1118-68-9	3	4.0028e+06	5.40897e+06	4.8535e+06	7.4335e+06	5.3052e+06	5.44279e+06	4.23366e+06	6.33101e+06	5.74589e+06	1.14437e+07	8.52196e+06	7.25676e+06	5.74475e+06	7.23643e+06	6.73587e+06	C01026	ko00260,ko01100
pme3034	131.035	69.033	132.042	C5H8O4	[M-H]-	Ethylmalonic acid	Organic acids	Organic acids	601-75-2	3	202591	98194.1	24131	88974.2	101345	136766	31010.6	96226.2	71091.9	81770.7	76689.9	87500.7	37653.8	15340	27251.3	-	-
pme3081	169.097	134	168.09	C8H12N2O2	[M+H]+	4-(Aminomethyl)-5-(hydroxymethyl)-2-methylpyridin-3-ol	Alkaloids	Alkaloids	85-87-0	3	300598	518125	396951	837551	879016	706739	516441	901121	747461	618113	880297	443557	419534	675936	377795	C00534	ko00750,ko01100
pme3083	164.04	120	165.043	C8H7NO3	[M-H]-	2-(Formylamino)benzoic acid	Phenolic acids	Phenolic acids	3342-77-6	3	1.09794e+07	9.30558e+06	3.17218e+06	9.61496e+06	6.79747e+06	1.41653e+07	5.27201e+06	3.57419e+06	4.23253e+06	6.68355e+06	5.86126e+06	4.10072e+06	4.31662e+06	4.69214e+06	3.24384e+06	C05653	ko00380,ko01100
pme3096	118	74	119.022	C3H5NO4	[M-H]-	Aminomalonic acid	Organic acids	Organic acids	1068-84-4	3	4.01797e+06	5.66043e+06	3.88508e+06	7.40315e+06	6.96106e+06	3.44831e+06	3.5474e+06	8.36081e+06	7.49278e+06	6.08212e+06	8.10369e+06	9.06809e+06	3.57081e+06	5.28279e+06	3.02233e+06	C00872	-
pme3146	145.062	102	146.069	C5H10N2O3	[M-H]-	β-Ureidoisobutyric acid	Organic acids	Organic acids	2905-86-4	3	9460.85	24777.8	4329.03	43158.6	57243.6	14790.1	20828.1	128174	81002.7	55651.8	288438	65497.4	9	9	9	C05100	-
pme3154	147.066	59.0139	148.074	C6H12O4	[M-H]-	Mevalonic acid	Organic acids	Organic acids	150-97-0	3	308760	9	9	9	954425	559382	497774	9	1.1562e+06	1.07112e+06	1.63167e+06	1.12284e+06	353731	9	488484	C00418	ko00900,ko01100,ko01110
pme3163	289	97	290.04	C7H15O10P	[M-H]-	D-Sedoheptuiose 7-phosphate	Others	Saccharides	2646-35-7	3	264984	426365	503345	1.02963e+06	199704	402902	604788	705552	688081	781160	612653	262386	560789	443572	232754	-	-
pme3184	332.075	136	331.068	C10H14N5O6P	[M+H]+	2'-Deoxyadenosine-5'-monophosphate	Nucleotides and derivatives	Nucleotides and derivatives	653-63-4	3	4.74098e+06	5.19557e+06	8.73659e+06	3.33351e+06	2.77494e+06	4.67972e+06	5.44877e+06	3.7287e+06	6.41179e+06	7.82364e+06	9.34292e+06	1.10821e+07	1.07895e+07	7.23326e+06	1.05015e+07	C00360	ko00230,ko01100
pme3188	323.029	211	324.036	C9H13N2O9P	[M-H]-	Uridine 5'-monophosphate	Nucleotides and derivatives	Nucleotides and derivatives	58-97-9	2	7.18623e+06	1.03404e+07	2.76093e+06	3.70364e+06	7.99938e+06	6.19411e+06	6.25836e+06	8.35775e+06	8.24834e+06	5.78096e+06	9.43551e+06	3.28342e+06	8.64759e+06	5.48573e+06	1.20302e+07	C00105	ko00240,ko01100,ko01240
pme3193	116.035	74	117.043	C4H7NO3	[M-H]-	N-Acetyl-L-glycine	Amino acids and derivatives	Amino acids and derivatives	543-24-8	3	100861	143231	50453.3	707178	692742	416697	264507	644165	484734	459270	692624	535950	54057	138488	148899	-	-
pme3200	74	57	73.064	C2H7N3	[M+H]+	1-Methylguanidine	Alkaloids	Alkaloids	471-29-4	3	247635	286311	233271	414251	248183	344250	266293	281922	365441	406416	222394	324839	468089	478352	431887	C02294	-
pme3311	339	97	339.996	C6H14O12P2	[M-H]-	D-Fructose-1,6-biphosphate	Others	Saccharides	488-69-7	3	244367	287643	204025	179592	176853	190481	155684	334017	271388	229418	222841	122370	288905	168322	260702	C00354	ko00400,ko00710,ko01100,ko01110,ko01200
pme3337	384.115	252	383.108	C14H17N5O8	[M+H]+	Succinyladenosine	Nucleotides and derivatives	Nucleotides and derivatives	4542-23-8	1	1.06284e+06	1.30204e+06	144296	1.31865e+06	1.60918e+06	1.63161e+06	348304	431197	455889	625732	714879	615116	926301	1.13386e+06	1.17288e+06	-	-
pme3382	160.061	98	161.069	C6H11NO4	[M-H]-	N-Acetyl-L-threonine	Amino acids and derivatives	Amino acids and derivatives	17093-74-2	3	92291.4	59392.1	73017.7	192645	236432	186537	96118.8	206217	230252	1.32767e+06	591538	558058	45858.3	44095.7	68880.2	-	-
pme3388	189.135	144	188.127	C7H16N4O2	[M+H]+	Homoarginine	Amino acids and derivatives	Amino acids and derivatives	156-86-5	3	7.32571e+06	1.09358e+07	4.2117e+06	5.43641e+06	9.04904e+06	3.5975e+06	4.82964e+06	5.91716e+06	8.36204e+06	3.60358e+06	7.89669e+06	4.9993e+06	4.70406e+06	9.97062e+06	7.8046e+06	C01924	-
pme3437	213.076	154.1	212.069	C10H12O5	[M+H]+	Eudesmic acid (3,4,5-trimethoxybenzoic acid)	Phenolic acids	Phenolic acids	118-41-2	3	689142	311376	1.15434e+06	102812	145649	105509	266630	134287	212795	206072	170644	183935	876221	540903	608319	-	-
pme3443	207.066	192	208.074	C11H12O4	[M-H]-	Sinapinaldehyde	Phenolic acids	Phenolic acids	4206-58-0	1	1.63405e+07	2.23436e+07	2.67304e+07	1.00154e+07	4.20045e+06	1.152e+07	1.24793e+07	9.90751e+06	7.10534e+06	6.03354e+06	6.56713e+06	4.19684e+06	1.9667e+07	1.51749e+07	1.58003e+07	C05610	ko00940,ko01100,ko01110
pme3705	193.035	73	194.043	C6H10O7	[M-H]-	D-Glucoronic acid*	Others	Saccharides	6556-12-3	3	592029	739284	1.46565e+06	949903	680842	1.09166e+06	859033	1.00745e+07	7.07569e+06	3.61115e+06	2.95436e+06	3.59503e+06	1.73797e+06	862768	942322	C00191	ko00040,ko00053,ko00520,ko00562,ko01100,ko01240
pme3732	244.093	112	243.085	C9H13N3O5	[M+H]+	Cytidine	Nucleotides and derivatives	Nucleotides and derivatives	65-46-3	2	1.65261e+06	1.31709e+06	684974	2.24205e+06	1.93695e+06	3.36363e+06	1.60346e+06	2.08251e+06	1.64183e+06	5.97169e+06	2.25144e+06	2.6347e+06	3.04104e+06	3.29353e+06	7.0818e+06	C00475	ko00240,ko01100,ko02010
pme3827	198.076	152.2	197.069	C9H11NO4	[M+H]+	3,4-Dihydroxy-L-phenylalanine (L-Dopa)	Amino acids and derivatives	Amino acids and derivatives	59-92-7	3	3.91981e+06	4.5328e+06	3.12673e+06	4.19304e+06	2.33834e+06	2.37072e+06	2.14833e+06	3.98202e+06	4.31222e+06	3.19743e+06	4.70713e+06	2.5323e+06	4.28005e+06	4.98145e+06	4.37226e+06	C00355	ko00350,ko00950,ko00965,ko01100,ko01110
pme3882	227.1	184	228.075	C9H12N2O5	[M-H]-	2'-Deoxyuridine	Nucleotides and derivatives	Nucleotides and derivatives	951-78-0	3	65629.2	75179	20891.5	70046.2	81040.4	86988.1	38189.1	103794	89016.3	120109	81276	112217	89941.7	60533.2	113133	C00526	ko00240,ko01100,ko02010
pme3961	252.109	136	251.102	C10H13N5O3	[M+H]+	2'-Deoxyadenosine	Nucleotides and derivatives	Nucleotides and derivatives	958-09-8	1	1.49443e+06	694524	89997.9	1.31849e+06	1.02203e+06	2.15401e+06	602870	1.87846e+06	1.01554e+06	4.91293e+06	1.51584e+06	2.23388e+06	3.47238e+06	2.39726e+06	4.89583e+06	C00559	ko00230,ko01100,ko02010
pme3967	312.13	180	311.123	C12H17N5O5	[M+H]+	2-(Dimethylamino)guanosine*	Nucleotides and derivatives	Nucleotides and derivatives	2140-67-2	1	8.65219e+06	7.58123e+06	1.34414e+06	1.2356e+07	1.39785e+07	1.18931e+07	6.47348e+06	1.11422e+07	8.13864e+06	1.17629e+07	1.04374e+07	8.64734e+06	9.80721e+06	1.23701e+07	1.52504e+07	-	-
pme3968	166.072	149.05	165.065	C6H7N5O	[M+H]+	7-Methylguanine	Nucleotides and derivatives	Nucleotides and derivatives	578-76-7	3	622617	640521	257066	835444	920922	630116	487647	1.21663e+06	726516	1.81237e+06	1.5276e+06	1.03383e+06	720375	709889	1.00137e+06	C02242	-
pmf0096	88.988	70.9	89.9953	C2H2O4	[M-H]-	Oxalic acid	Organic acids	Organic acids	144-62-7	3	300413	453018	751284	1.47143e+06	815561	772770	902135	2.20813e+06	1.93487e+06	1.62787e+06	2.56223e+06	1.07928e+06	504300	683886	402064	C00209	ko00230,ko00630,ko01100
pmf0138	179.056	59	180.063	C6H12O6	[M-H]-	D-Mannose*	Others	Saccharides	3458-28-4	1	1.88411e+06	2.75366e+06	7.2079e+06	4.17701e+06	3.58199e+06	3.81739e+06	3.43428e+06	4.72196e+06	3.84424e+06	4.57969e+06	2.97281e+06	5.97022e+06	2.77892e+06	3.69205e+06	3.32687e+06	C00159	ko00051,ko00052,ko00520,ko01100,ko02010
pmf0139	179.056	59	180.063	C6H12O6	[M-H]-	D-Galactose*	Others	Saccharides	59-23-4	1	2.41291e+06	3.27391e+06	6.13163e+06	4.55872e+06	4.11402e+06	4.60715e+06	4.95838e+06	4.76425e+06	3.63617e+06	4.7177e+06	4.30121e+06	5.69469e+06	3.75901e+06	3.66978e+06	4.45547e+06	C00124	ko00052,ko01100
pmf0174	157.16	157.2	158.167	C10H22O	[M-H]-	1-Decanol	Others	Saccharides	112-30-1	3	7.55148e+06	5.50457e+06	5.57618e+06	5.73903e+06	5.22667e+06	5.41762e+06	5.95848e+06	5.87143e+06	6.4727e+06	6.15212e+06	5.94037e+06	6.82848e+06	6.31706e+06	5.97231e+06	5.55907e+06	C01633	-
pmf0248	403.357	373.1	402.35	C27H46O2	[M+H]+	Delta-Tocopherol	Others	Vitamin	119-13-1	3	9606.19	9830.83	10715.1	2073.38	4290.5	3959.59	2226.98	2862.99	652.179	9049.38	23348.2	379247	2269.31	641.106	2067.06	C14151	ko00130,ko01100,ko01110,ko01240
pmf0256	101.097	84.7	102.105	C6H14O	[M-H]-	3-Methyl-1-pentanol	Others	Saccharides	589-35-5	3	120645	39143.4	118277	124749	139721	72152.3	5.57705e+06	3.79362e+06	1.55146e+06	145916	215333	25032.8	882362	308714	109851	-	-
pmf0283	121.051	71	122.058	C4H10O4	[M-H]-	Meso-Erythritol	Others	Saccharides	149-32-6	3	11822.4	22547.6	55010.8	51332	35868.1	36254.2	61598.4	48882.5	45228.7	46057.5	51367.5	74217.8	15493.6	32191.1	30209.7	-	-
pmf0289	336.167	148	335.159	C15H21N5O4	[M+H]+	Riboprine	Nucleotides and derivatives	Nucleotides and derivatives	7724-76-7	3	79721.7	92352	34834.1	93303.1	113511	103766	94613.2	287464	264289	85058.2	96640.1	128158	246031	124201	291668	C16427	ko00908,ko01110
pmf0290	94.0298	65.9	95.0371	C5H5NO	[M-H]-	2-Hydroxypyridine	Alkaloids	Pyridine alkaloids	142-08-5	3	279869	420129	470673	301772	438681	313955	403723	406585	288833	482743	796750	777503	314479	281401	498515	C02502	-
pmf0291	96.04	68.05	95.0371	C5H5NO	[M+H]+	4-Hydroxypyridine	Alkaloids	Pyridine alkaloids	626-64-2	3	197997	91941.3	180807	141103	64612.3	234188	126904	367365	200507	367634	96105.2	353800	318746	227692	349733	-	-
pmf0293	269.292	209.2	270.292	C18H38O	[M-H]-	1-Octadecanol	Lipids	Free fatty acids	112-92-5	3	327361	329080	340734	302602	325943	322860	313713	295787	305657	310651	308774	308043	305508	305094	333323	-	-
pmf0297	297.324	183.1	298.324	C20H42O	[M-H]-	1-Eicosanol	Lipids	Free fatty acids	629-96-9	3	1.62644e+06	429058	1.41325e+06	654346	464150	683504	617629	1.05813e+06	996684	1.49192e+06	1.67707e+06	1.04981e+06	1.65133e+06	1.41779e+06	753209	-	-
pmf0314	289.254	157	290.261	C20H34O	[M-H]-	cis-Abienol	Others	Saccharides	17990-16-8	3	164796	194641	180401	179932	181629	167262	142120	146394	147884	152945	154277	174072	120594	153815	140380	-	-
pmf0319	195.066	137	196.074	C10H12O4	[M-H]-	Acetosyringone	Others	Ketone compounds	2478-38-8	3	115960	78245.6	71964.4	69822.9	47743.8	79425.2	74733.5	82965.9	69258.9	73210	45589.5	32082.1	98437	83750.2	74846.4	C10664	-
pmf0348	187.134	97	188.141	C10H20O3	[M-H]-	2,6-Dimethyl-7-octene-2,3,6-triol	Others	Saccharides	73815-21-1	3	5.08189e+06	1.6311e+06	3.07362e+06	3.96354e+06	2.09219e+06	1.98025e+06	2.9577e+06	3.67959e+06	3.70011e+06	2.86836e+06	3.15706e+06	5.62562e+06	2.33085e+06	1.876e+06	2.24747e+06	-	-
pmf0397	311.303	183.1	312.303	C20H40O2	[M-H]-	Arachidic acid	Lipids	Free fatty acids	506-30-9	3	803946	397881	462728	723000	739056	688878	468359	433457	680949	422629	862635	719864	690905	471925	457267	C06425	ko01040
pmf0400	339.334	183.2	340.334	C22H44O2	[M-H]-	Docosanoic acid (Behenic acid)	Lipids	Free fatty acids	112-85-6	3	6.78798e+06	6.44311e+06	6.55594e+06	6.0244e+06	6.05263e+06	6.46952e+06	4.45227e+06	5.56926e+06	5.78123e+06	5.68783e+06	2.82017e+06	7.13381e+06	6.0874e+06	5.4497e+06	5.72682e+06	C08281	ko00073,ko01040
pmf0420	149.061	74.9	150.068	C9H10O2	[M-H]-	Benzyl acetate	Organic acids	Organic acids	140-11-4	3	6.25553e+06	6.5089e+06	6.09945e+06	6.10214e+06	5.48917e+06	5.68438e+06	4.73208e+06	4.65372e+06	5.44178e+06	5.4304e+06	5.77537e+06	6.13891e+06	5.82494e+06	5.70558e+06	5.49383e+06	C15513	-
pmf0440	163.075	91.1	162.068	C10H10O2	[M+H]+	4-MethoxycinnaMaldehyde	Phenolic acids	Phenolic acids	1963-36-6	3	360868	348969	332074	409719	356476	402016	380263	427088	506227	375315	460666	384114	415700	427690	442172	C10475	-
pmf0508	278.046	142	277.038	C9H7N7O2S	[M+H]+	Azathioprine	Nucleotides and derivatives	Nucleotides and derivatives	446-86-6	3	25778	43252	24890.9	54143.9	207183	96564.9	80267.6	58176.6	67424.8	118097	160782	92823.3	39290.8	21512	63904.5	C06837	-
pmn001370	681.24	519.188	682.247	C32H42O16	[M-H]-	Pinoresinol-4,4'-O-di-O-glucoside	Lignans and Coumarins	Lignans	63902-38-5	3	25311.1	15575.9	86704.2	59398.4	67512.3	85530.1	77885.4	40816.9	80946.9	51936.5	187380	108213	25540.7	30991.8	84151.9	-	-
pmn001375	535.182	373.129	536.189	C26H32O12	[M-H]-	1-Hydroxypinoresinol-1-O-Glucoside	Lignans and Coumarins	Lignans	81495-71-8	3	126972	68071	195482	211780	131151	154495	219487	118433	182021	141889	159653	150552	157169	97878.3	128763	-	-
pmn001378	519.187	357.136	520.194	C26H32O11	[M-H]-	Pinoresinol-4-O-glucoside	Lignans and Coumarins	Lignans	41607-20-9	3	196659	126084	206946	291676	124732	80912.6	154030	410574	433096	484575	252140	272841	246781	191669	350168	C17529	-
pmn001382	515.12	353.088	516.127	C25H24O12	[M-H]-	Isochlorogenic acid A*	Phenolic acids	Phenolic acids	2450-53-5	3	173074	72298.2	127521	72016.7	24969.1	150992	165384	954654	482018	474744	157732	503962	103193	159763	92460.9	-	-
pmn001384	515.12	353.088	516.127	C25H24O12	[M-H]-	Isochlorogenic acid C*	Phenolic acids	Phenolic acids	57378-72-0	3	84151.6	99439.2	203954	51729.9	81988	156995	192117	1.01579e+06	477233	486672	208995	517760	228568	148349	199768	-	-
pmn001420	341.088	179.036	342.095	C15H18O9	[M-H]-	1-O-Caffeoyl-β-D-glucose*	Phenolic acids	Phenolic acids	14364-08-0	1	7.40149e+06	7.26029e+06	2.82009e+07	8.1754e+06	9.43705e+06	1.01914e+07	1.51348e+07	1.01921e+07	2.15003e+07	8.49936e+06	1.64925e+07	1.58623e+07	7.16848e+06	5.88421e+06	5.3778e+06	C10433	-
pmn001421	337.093	191.05	338.1	C16H18O8	[M-H]-	3-O-p-Coumaroylquinic acid*	Phenolic acids	Phenolic acids	87099-71-6	3	134960	270777	250433	355984	1.30834e+06	672543	1.19026e+06	8.27575e+06	4.41144e+06	758250	4.19601e+06	1.1355e+06	321420	92513.3	122348	-	-
pmn001492	187.1	123.1	188.041	C11H8O3	[M-H]-	Ayapin	Lignans and Coumarins	Coumarins	494-56-4	3	2.8967e+06	1.12925e+06	1.68541e+06	2.71366e+06	1.34794e+06	1.19101e+06	1.7133e+06	2.42863e+06	2.30519e+06	1.70104e+06	1.89807e+06	3.56745e+06	1.41119e+06	1.10285e+06	1.40478e+06	C18078	-
pmn001498	575.349	279.2	516.335	C33H44N2O3	[M+CH3COOH-H]-	Isodendrocrepine	Alkaloids	Alkaloids	50906-94-0	1	469869	1.29694e+06	479716	486591	552531	293019	525291	314771	439496	385968	159297	272926	231932	997820	517380	-	-
pmn001506	617.406	455.4	618.413	C36H58O8	[M-H]-	Oleanolic acid-3-O-glucoside	Terpenoids	Triterpene Saponin	3391-80-8	3	5837.52	5059.22	18441.5	4457.81	4233.83	3538.12	19305.5	14086.8	1784.6	4119.67	3495.96	7706.62	5376.21	5527.05	14862.8	-	-
pmn001511	285.098	123	286.105	C13H18O7	[M-H]-	3-Hydroxy-5-Methylphenol-1-O-Glucoside	Phenolic acids	Phenolic acids	-	3	13797.2	20355.2	148015	52944.5	108925	34651.7	156297	58334	62733.7	33675.8	43835.9	54843.4	26433.2	9	14456.5	-	-
pmn001518	331.067	169.014	332.074	C13H16O10	[M-H]-	1-O-Galloyl-β-D-glucose	Phenolic acids	Phenolic acids	58511-73-2	3	5.22366e+06	5.9584e+06	1.49186e+07	5.01997e+06	1.35647e+06	2.13504e+07	2.02973e+07	9.44562e+06	9.64867e+06	1.53054e+07	2.05305e+07	8.80748e+06	2.65785e+07	1.96249e+07	2.41624e+07	C01158	-
pmn001583	609.146	300.029	610.153	C27H30O16	[M-H]-	Quercetin-3-O-robinobioside*	Flavonoids	Flavonols	52525-35-6	3	231355	164762	98167.9	255214	144081	473248	1.84952e+06	1.26824e+06	962036	195892	564569	138757	797061	87735.5	93248.3	-	-
pmn001606	309.28	309.28	310.287	C20H38O2	[M-H]-	Eicosenoic acid	Lipids	Free fatty acids	26764-41-0	3	552688	636213	705776	1.27637e+06	1.33095e+06	1.09535e+06	920476	928643	1.18399e+06	954824	1.0378e+06	2.27854e+06	968903	829273	1.05031e+06	C16526	ko01040
pmn001610	307.264	307.3	308.272	C20H36O2	[M-H]-	Eicosadienoic acid	Lipids	Free fatty acids	5598-38-9	3	492137	1.24276e+06	1.14468e+06	2.14005e+06	2.21863e+06	2.33789e+06	1.4525e+06	2.95239e+06	2.86474e+06	3.5811e+06	3.86584e+06	3.97924e+06	1.32459e+06	1.40616e+06	1.43196e+06	C16525	ko01040
pmn001642	503.083	459.1	504.09	C23H20O13	[M-H]-	Kaempferol-3-O-(2''-O-acetyl)glucuronide	Flavonoids	Flavonols	-	3	119763	59086.2	124363	145728	52332	88536.2	150794	349448	120513	114937	80346.9	252760	213496	154882	137914	-	-
pmn001644	519.078	300	520.085	C23H20O14	[M-H]-	Quercetin-3-O-(2''-O-acetyl)glucuronide	Flavonoids	Flavonols	-	3	19898.2	17401.6	26190.1	4115.6	5765.57	20417.8	97737	65652.5	38378.9	11825.6	62868.3	10137.6	32907.8	22213.5	19899.8	-	-
pmn001681	165.092	149.061	166.099	C10H14O2	[M-H]-	1-(4-Methoxyphenyl)-1-propanol	Phenolic acids	Phenolic acids	5349-60-0	3	2.26431e+06	2.09243e+06	2.07182e+06	2.17376e+06	2.2187e+06	1.93627e+06	1.82229e+06	1.78277e+06	1.79298e+06	2.37564e+06	2.21698e+06	2.2771e+06	2.73925e+06	2.22059e+06	2.78694e+06	-	-
pmn001689	311.223	223.172	312.23	C18H32O4	[M-H]-	9-Hydroxy-12-oxo-15(Z)-octadecenoic acid	Lipids	Free fatty acids	-	3	101980	159554	603801	359512	381790	319203	494701	274369	220972	168528	528256	524739	222685	134185	218027	C21924	ko00592,ko01110
pmn001690	327.145	165.093	328.152	C16H24O7	[M-H]-	3-Hydroxy-4-isopropylbenzylalcohol-3-O-glucoside	Phenolic acids	Phenolic acids	-	3	9.24766e+06	6.14987e+06	1.46382e+07	7.53585e+06	9.94431e+06	7.0331e+06	9.05538e+06	6.52779e+06	9.59448e+06	1.67345e+07	1.44797e+07	1.90489e+07	1.64469e+07	5.38327e+06	8.35945e+06	-	-
pmn001691	327.218	291.198	328.225	C18H32O5	[M-H]-	9,12,13-Trihydroxy-10,15-octadecadienoic acid	Lipids	Free fatty acids	-	3	1.19714e+06	1.30114e+06	3.05223e+06	1.06481e+06	953492	1.35747e+06	1.29008e+06	928048	796884	1.21234e+06	2.02568e+06	2.00179e+06	730994	692826	1.68456e+06	-	-
pmn001694	329.233	229.146	330.241	C18H34O5	[M-H]-	9,10,13-Trihydroxy-11-Octadecenoic Acid	Lipids	Free fatty acids	29907-57-1	1	5.67536e+06	6.18627e+06	1.50462e+07	8.31719e+06	9.25201e+06	8.97134e+06	7678580	5.88183e+06	4.74252e+06	5.47003e+06	1.02825e+07	8.8301e+06	2.87938e+06	3.29994e+06	7.45864e+06	C14835	ko00591
pmn001695	371.098	249.063	372.106	C16H20O10	[M-H]-	Trihydroxycinnamoylquinic acid	Phenolic acids	Phenolic acids	-	1	2.18912e+06	1.93264e+06	2.34066e+06	692367	472750	1.0769e+06	1.40244e+06	1.35247e+06	1.07087e+06	2.47543e+06	1.99204e+06	2.76753e+06	3.89519e+06	2.96058e+06	3.09891e+06	-	-
pmp000001	301.071	286.05	300.063	C16H12O6	[M+H]+	Hispidulin (5,7,4'-Trihydroxy-6-methoxyflavone)*	Flavonoids	Flavones	1447-88-7	3	3.47711e+06	4.84805e+06	1.78466e+06	240500	2.0291e+06	122605	262918	223591	634746	275519	421181	4.17853e+06	885913	2.46658e+06	1.46886e+06	C10058	-
pmp000013	507.15	345.09	506.142	C24H26O12	[M+H]+	Eupatilin-7-O-glucoside	Flavonoids	Flavones	-	3	847183	1.24516e+06	374657	418706	280264	322123	910494	905555	486657	370644	430433	259819	2.81991e+06	1.715e+06	1.41797e+06	-	-
pmp000087	269.102	177.05	268.095	C13H16O6	[M+H]+	2-Feruloyl-sn-glycerol	Phenolic acids	Phenolic acids	-	3	138159	65486.7	9	101794	67940.8	64223.9	209936	196887	97411.3	259098	166096	205796	202707	96337.8	155158	-	-
pmp000238	581.15	383.07	580.143	C26H28O15	[M+H]+	Luteolin-6-C-arabinoside-7-O-glucoside	Flavonoids	Flavones	-	3	113659	82479.8	73755.9	60368.5	99176.7	9	86575.6	90216.1	92963.8	417632	58238.5	371699	134483	289165	200454	-	-
pmp000284	223.06	208.036	222.053	C11H10O5	[M+H]+	Fraxidin (8-Hydroxy-6,7-dimethoxycoumarin)	Lignans and Coumarins	Coumarins	525-21-3	3	144630	73739.6	104057	133839	97979.1	104024	110742	109050	35748.4	100848	43662.5	90847.2	190178	137620	188890	C17479	-
pmp000394	551.176	419.133	550.169	C26H30O13	[M+H]+	Naringenin-7-O-(2''-O-apiosyl)glucoside	Flavonoids	Flavanones	-	3	507364	227063	167294	390138	468394	206121	110313	157684	201364	876996	748137	479051	728405	916735	1.33713e+06	-	-
pmp000433	385.212	353.188	384.205	C22H28N2O4	[M+H]+	Rhynchophylline	Alkaloids	Plumerane	76-66-4	3	5.09446e+06	2.20357e+06	5.52654e+06	89520.8	34214.2	178021	585326	259951	200479	133989	349256	138314	1.25177e+06	226629	283954	C09236	-
pmp000579	463.123	301.07	462.116	C22H22O11	[M+H]+	Diosmetin-7-O-galactoside*	Flavonoids	Flavones	-	3	5.83002e+06	9.8896e+06	7.28079e+06	2.15685e+06	1.30325e+07	650034	1.38194e+06	409893	1.08348e+06	465090	1.34837e+06	1.01026e+07	568672	2.23458e+06	771368	-	-
pmp000587	535.108	287.05	534.101	C24H22O14	[M+H]+	Luteolin-7-O-(6''-malonyl)glucoside*	Flavonoids	Flavones	-	3	709405	419689	361524	70780	1.14685e+06	160239	243780	69511.8	406027	221222	279739	3.17827e+06	259742	1.31528e+06	99207.4	C10103	-
pmp000588	549.124	463.12	548.117	C25H24O14	[M+H]+	Diosmetin-7-O-(6''-malonyl)glucoside	Flavonoids	Flavones	-	2	225685	301893	285649	78034.2	373434	116303	49001.4	74973.3	59080.7	135386	51984.9	386067	167473	197273	145295	-	-
pmp000589	551.103	303.051	550.096	C24H22O15	[M+H]+	Quercetin-7-O-(6''-malonyl)glucoside	Flavonoids	Flavonols	-	3	26266.9	29883.2	13027.4	63615.6	32258.2	87788.2	192121	212183	164694	41923	151169	65898.5	41111.4	27758.2	43998.5	-	-
pmp000675	375.144	151.03	374.137	C20H22O7	[M+H]+	Forsythialan A	Lignans and Coumarins	Lignans	1019859-20-1	3	658502	812782	1.61608e+06	629827	747076	725100	1.64854e+06	1.11842e+06	892005	6.21007e+06	736309	5.21955e+06	1.50189e+06	804016	1.18291e+06	-	-
pmp000721	137.107	96.0812	136.1	C8H12N2	[M+H]+	2,3,5,6-Tetramethylpyrazine; Ligustrazine	Alkaloids	Alkaloids	1124-11-4	1	24047.2	87305.5	20778.9	824049	883014	195486	38524	2.50418e+06	578675	239827	1.01203e+06	52198.2	24767.8	42161.4	22765.8	-	-
pmp001080	609.181	301.07	608.174	C28H32O15	[M+H]+	Diosmetin-7-O-Neohesperidoside (Neodiosmin)	Flavonoids	Flavones	38665-01-9	3	9	9	5999.49	1472.33	4517.02	1523.31	9	4442.44	9815.81	7626.1	15906.1	9	9	9	20123.9	-	-
pmp001106	595.166	577.156	594.159	C27H30O15	[M+H]+	Vitexin-2''-O-glucoside	Flavonoids	Flavones	61360-94-9	3	1.14702e+06	366675	1.05644e+06	262661	296626	608179	341240	419794	471896	719784	470739	669747	656160	333446	329616	C04024	ko00944
pmp001198	132.102	57.1	131.095	C6H13NO2	[M+H]+	6-Deoxyfagomine	Alkaloids	Piperidine alkaloids	197449-09-5	3	1.65678e+07	2.17209e+07	3.99583e+06	3.68671e+07	3.58804e+07	2.54301e+07	1.35491e+07	1.6293e+07	2.25942e+07	1.9109e+07	1.82403e+07	1.41214e+07	1.53866e+07	2.73588e+07	2.05646e+07	-	-
pmp001201	162.113	79.1	161.105	C7H15NO3	[M+H]+	5-Aminocycloheptane-1,2,3-triol	Alkaloids	Alkaloids	-	3	722463	633124	628311	779757	748381	667793	696446	749142	754583	709839	648461	752192	696214	689222	400014	-	-
pmp001230	279.159	121	278.152	C16H22O4	[M+H]+	Senkyunolide M	Others	Others	146986-60-9	3	2.0708e+06	3.18747e+06	2.24313e+06	2.51727e+06	1.55423e+06	954818	1.18521e+06	1.63141e+06	1.80342e+06	1.90582e+06	3.37425e+06	1.99148e+06	1.38553e+06	3.03926e+06	825711	-	-
pmp001235	195.138	79.1	194.131	C12H18O2	[M+H]+	Cnidilide	Others	Lactones	-	3	390598	286441	573717	390110	313616	299690	309775	543723	477585	458585	468827	532071	382506	334471	348370	-	-
pmp001244	266.13	207.06	266.124	C14H20NO4+	[M]+	Caffeoylcholine	Alkaloids	Phenolamine	87189-10-4	3	166560	345222	817085	173360	178908	792505	689769	459657	467103	534373	669810	348690	1.1118e+06	623769	918613	-	-
pmp001248	428.19	369.11	428.168	C20H30NO9+	[M]+	Caffeoylcholine-4-O-glucoside	Alkaloids	Phenolamine	-	3	10758.8	18622.6	79883.4	9	9	9	68171.9	68243.1	42548.9	9	9	9	78147.5	88135.9	83748.5	-	-
pmp001251	520.34	184.073	519.332	C26H50NO7P	[M+H]+	LysoPC 18:2(2n isomer)	Lipids	LPC	-	1	581385	680944	3.19091e+06	772741	975859	670499	1.96162e+06	1.11715e+06	1.39e+06	660589	1.20297e+06	1.01122e+06	855572	1.14997e+06	888034	-	-
pmp001267	320.295	302.285	319.288	C21H37NO	[M+H]+	2-(Dodecylamino)-3-phenyl-1-propanol	Others	Alcohol compounds	-	3	204425	220551	201334	209974	184746	150924	172694	233496	145322	230842	215590	206946	178335	193003	222952	-	-
pmp001273	520.34	184.073	519.332	C26H50NO7P	[M+H]+	LysoPC 18:2	Lipids	LPC	-	2	601924	778479	3.2787e+06	759306	853268	633256	2.042e+06	1.1491e+06	1.35173e+06	641843	987637	970265	729123	1.08839e+06	858972	-	-
pmp001284	331.284	313.273	330.277	C19H38O4	[M+H]+	Monopalmitin	Lipids	Glycerol ester	542-44-9	2	142549	100733	146885	159341	155729	129606	134631	185132	142192	150776	150653	122501	168625	134532	154368	-	-
pmp001285	149.023	65.0406	148.016	C8H4O3	[M+H]+	Phthalic anhydride	Phenolic acids	Phenolic acids	85-44-9	2	1.32909e+07	7.63969e+06	8.35474e+06	2.24695e+07	1.15443e+07	1.49444e+07	1.45915e+07	1.59518e+07	1.55719e+07	1.03126e+07	1.07801e+07	1.0249e+07	1.37768e+07	1.36941e+07	1.12487e+07	-	-
pmp001287	120.081	103.055	119.073	C8H9N	[M+H]+	N-Benzylmethylene isomethylamine	Alkaloids	Alkaloids	-	1	4.18181e+06	5.17223e+06	1.60488e+06	6.4414e+06	6.95271e+06	4.47312e+06	2.8245e+06	4.13865e+06	4.77396e+06	4.53479e+06	4.47631e+06	2.4254e+06	4.15286e+06	6.36002e+06	3.95819e+06	-	-
pmp001295	256.118	60	255.111	C12H17NO5	[M+H]+	Radicamine A	Alkaloids	Pyrrole alkaloids	431981-74-7	1	408680	2.23227e+06	324726	4.77481e+06	3.93122e+06	5.56896e+06	2.10556e+06	1.4955e+06	1.72507e+06	632282	1.17123e+06	805894	228830	796042	384284	-	-
pmp001296	226.1	60	225.088	C11H15NO4	[M+H]+	Radicamine B	Alkaloids	Pyrrole alkaloids	431981-75-8	1	1.47852e+06	1.5542e+06	2.77442e+06	1.03826e+06	793754	1.41639e+06	436359	278212	320465	568011	359826	409004	1.30719e+06	1.14726e+06	1.11587e+06	-	-
Qmkp093004	146.06	91.0538	145.053	C9H7NO	[M+H]+	Indole-3-carboxaldehyde	Alkaloids	Plumerane	487-89-8	1	1.49416e+07	1.42413e+07	9.0112e+06	1.0713e+07	1.30173e+07	8.72208e+06	4.63687e+06	5.61699e+06	1.0894e+07	7.81167e+06	9.96832e+06	6.78243e+06	1.14142e+07	1.92655e+07	1.47514e+07	C08493	-
Rfmb056	591.208	387.144	592.216	C29H36O13	[M-H]-	Medioresinol-4'-O-(6'''-acetyl)glucoside	Lignans and Coumarins	Lignans	-	3	82471.5	65744.8	123118	156641	46062.6	153691	137032	83019.1	122638	164386	303489	243506	81911.9	43722.2	88480.1	-	-
Rfmb091	295.228	195.139	296.235	C18H32O3	[M-H]-	9S-Hydroxy-10E,12Z-octadecadienoic acid*	Lipids	Free fatty acids	15514-85-9	3	1.8347e+07	2.10443e+07	2.36018e+07	4.31458e+07	3.02721e+07	36494022	2.15074e+07	3.60715e+07	3.36188e+07	3.44964e+07	4.05645e+07	3.7919e+07	2.27925e+07	2.48168e+07	2.51393e+07	C14767	ko00591
Rfmb26201	621.219	417.156	622.226	C30H38O14	[M-H]-	Syringaresinol-4'-O-(6''-acetyl)glucoside	Lignans and Coumarins	Lignans	-	3	476309	384196	596396	842155	710359	1.03888e+06	1.31486e+06	1.082e+06	939419	337200	1.6556e+06	842452	1.47708e+06	1.28977e+06	1.17882e+06	-	-
Rfmb320	144.102	84.0813	143.095	C7H13NO2	[M+H]+	1-Methylpiperidine-2-carboxylic acid	Organic acids	Organic acids	7730-87-2	3	3.55365e+07	3.11161e+07	3.02908e+07	3.7305e+07	3.35893e+07	3.47881e+07	3.99262e+07	4.04631e+07	4.23873e+07	3.88773e+07	3.85956e+07	3.76137e+07	3.84475e+07	3.80643e+07	3.39701e+07	-	-
Smcn000644	331.103	108.02	332.111	C14H20O9	[M-H]-	Leonuriside A*	Phenolic acids	Phenolic acids	121748-12-7	3	65219.6	15699.6	66011.9	23809.9	17714.4	23634.4	50217	26251.9	43568.5	60886.8	51026.6	68735.8	158001	57011	79469.6	-	-
Smcp000882	328.13	310.12	327.132	C15H21NO7	[M+H]+	N-benzoyl-2-aminoethyl-β-D-glucopyranoside	Alkaloids	Alkaloids	-	1	6.78977e+06	1.3839e+07	3.39117e+06	2.32916e+07	2.57193e+07	2.26263e+07	1.56082e+07	1.07703e+07	1.02825e+07	1.6809e+07	9.79025e+06	1.5988e+07	1.10673e+07	2.18995e+07	2.32506e+07	-	-
Wmhp000055	169.049	65.038	168.042	C8H8O4	[M+H]+	2,5-Dimethoxybenzoquinone*	Quinones	Quinones	3117-03-1	3	203423	91990.5	386919	264817	197528	325177	525736	263877	525377	198159	409388	311057	408288	337038	284547	-	-
Wmzn000227	145.062	109.041	146.058	C6H10O4	[M-H]-	2,2-Dimethylsuccinic acid	Organic acids	Organic acids	597-43-3	3	1.80142e+06	2.15664e+06	1.38502e+06	2.17121e+06	2.52808e+06	2.77892e+06	737574	831491	2.16191e+06	1.94096e+06	2.6931e+06	1.06606e+06	1.27272e+06	1.87329e+06	1.70381e+06	-	-
Xmyp005654	449.106	287.056	448.101	C21H20O11	[M+H]+	Kaempferol-4'-O-glucoside*	Flavonoids	Flavonols	-	3	7.56178e+06	9.58093e+06	8.61113e+06	762726	5.23885e+06	454818	6.83291e+06	434524	984124	717928	1.10597e+06	8.67442e+06	475877	1.02273e+06	241620	-	-
YC512112	325.176	163.123	324.168	C16H24O5N2	[M+H]+	Anabasine-glucoside	Alkaloids	Pyridine alkaloids	-	3	1.15536e+06	1.05947e+06	1.03285e+06	1.48372e+06	943211	880254	1.5046e+06	1.68757e+06	1.63412e+06	1.30253e+06	1.31244e+06	1.44933e+06	1.45933e+06	1.52348e+06	1.1931e+06	-	-
YC512118	282.279	247.243	281.272	C18H35NO	[M+H]+	Oleamide (9-Octadecenamide)	Lipids	Free fatty acids	301-02-0	3	364486	654225	422969	822714	695419	806693	1.38308e+06	2.40701e+06	1.91523e+06	923931	927643	979792	3.3441e+06	2.28011e+06	2.27222e+06	C19670	-
Ymjm000148	299.111	137.024	300.121	C14H20O7	[M-H]-	Salidroside	Phenolic acids	Phenolic acids	10338-51-9	2	1.14137e+06	304921	1.54863e+06	128486	76357	784817	647854	1.27469e+06	362291	431912	556297	365558	544162	219903	386647	C06046	ko00350,ko01100
Ymjm000149	353.088	191.059	354.095	C16H18O9	[M-H]-	3-O-Caffeoylquinic acid*	Phenolic acids	Phenolic acids	-	1	3.37278e+06	3.47835e+06	2.54191e+07	374044	4.34603e+06	1.2409e+06	1.52063e+06	7.51439e+06	7.57048e+06	7.069e+06	9.2189e+06	1.83055e+07	8.99924e+06	3.02156e+06	4.88056e+06	-	-
Ymjm000150	353.088	191.059	354.095	C16H18O9	[M-H]-	4-O-Caffeoylquinic acid*	Phenolic acids	Phenolic acids	-	1	3.445e+06	3.6669e+06	2.48893e+07	427340	4.47318e+06	1.29429e+06	1.68598e+06	8.37689e+06	7.79752e+06	7.06832e+06	8.70368e+06	1.73206e+07	9.2497e+06	3.11123e+06	4.73265e+06	-	-
Ymjm000151	353.088	191.058	354.095	C16H18O9	[M-H]-	5-O-Caffeoylquinic acid*	Phenolic acids	Phenolic acids	-	1	3.12286e+06	3.32547e+06	2.48177e+07	423028	4.78076e+06	1.14075e+06	1.68504e+06	7.1478e+06	7.54118e+06	7.20794e+06	9.93269e+06	1.81804e+07	8.92824e+06	3.00591e+06	4.60965e+06	-	-
Ymjm000152	271.081	108.021	272.09	C12H16O7	[M-H]-	p-Hydroxypheny-β-D-allopyranoside*	Phenolic acids	Phenolic acids	-	3	316785	115614	397251	124248	46979.5	138261	229182	128469	204846	324115	182716	325464	727975	332383	400762	-	-
zjbp110804	357.133	307.096	356.126	C20H20O6	[M+H]+	6,7-dimethoxy-2-[2-(4'-hydroxy-3'-methoxyphenyl)ethyl]chromone	Others	Others	-	1	3.50872e+06	3.23082e+06	5.46351e+06	3.16209e+06	5.67993e+06	3.65641e+06	6.54236e+06	4.1135e+06	2.78983e+06	1.33796e+07	3.28883e+06	8.49518e+06	6.47658e+06	3.08693e+06	4.98174e+06	-	-
zjbp110819	311.128	251.106	310.12	C19H18O4	[M+H]+	6,7-dimethoxy-2-[2-phenylethyl]chromone	Others	Others	-	2	4.49817e+06	2.87853e+06	8.2212e+06	3.76912e+06	9.90401e+06	4.69164e+06	7.84954e+06	3.8736e+06	3.92173e+06	1.2201e+07	2.39844e+06	7.25347e+06	1.2168e+07	4.80616e+06	7.59743e+06	-	-
Zmbp000449	130.033	70.0683	129.025	C5H7NOS	[M+H]+	Epigoitrin	Others	Others	1072-93-1	3	6.92818e+06	8.80075e+06	1.30759e+06	9.20391e+06	1.16692e+07	6.27442e+06	1.1275e+07	1.32068e+07	1.03907e+07	4.69084e+06	7.64089e+06	5.91169e+06	4.37366e+06	1.07019e+07	9.37353e+06	-	-
Zmbp002538	205.097	146.061	204.09	C11H12N2O2	[M+H]+	1-Methoxy-indole-3-acetamide*	Alkaloids	Plumerane	-	1	1.63839e+07	1.50673e+07	9.76587e+06	1.03327e+07	1.37032e+07	9.32276e+06	4.97108e+06	6.69066e+06	1.34274e+07	8.51823e+06	1.08017e+07	7.49851e+06	1.26034e+07	1.93064e+07	1.6083e+07	-	-
Zmcn005156	529.133	353.085	530.142	C26H26O12	[M-H]-	4,5-O-Dicaffeoylquinic Acid Methyl Ester	Phenolic acids	Phenolic acids	-	3	24322.3	12064.2	7792.05	6192.71	5795.95	15200.4	21874.9	99737.3	26301.1	31951.2	12553.8	28307.1	20519.8	27249.7	6705.35	-	-
Zmcp002666	627.144	303.05	626.148	C27H30O17	[M+H]+	Quercetin-3,7-Di-O-glucoside	Flavonoids	Flavonols	-	3	35185.1	32746.6	57876.7	24759.3	49490.4	60278.4	156175	124392	70684	50017.4	280934	55175	118360	36502.2	98588.2	-	-
Zmdn001564	293.115	164.072	294.122	C14H18N2O5	[M-H]-	γ-Glutamylphenylalanine	Amino acids and derivatives	Amino acids and derivatives	7432-24-8	1	511001	553118	227229	891507	1.26357e+06	399099	462788	1.07129e+06	1.29111e+06	541444	1.09891e+06	337707	744919	1.2992e+06	861841	-	-
Zmdp000292	189.135	70.0652	188.127	C7H16N4O2	[M+H]+	Arginine methyl ester*	Amino acids and derivatives	Amino acids and derivatives	-	1	3.09759e+07	4.93549e+07	1.73391e+07	2.21126e+07	3.35746e+07	1.60995e+07	2.09576e+07	2.37764e+07	3.00666e+07	13264950	2.86406e+07	1.84987e+07	2.19783e+07	4.09866e+07	3.12371e+07	-	-
Zmdp000376	130.091	84.0806	129.09	C5H11N3O	[M+H]+	4-Guanidinobutanal	Others	Aldehyde compounds	-	1	2.11133e+07	2.34069e+07	1.24864e+07	1.67391e+07	2.92919e+07	2.38e+07	8.27554e+06	7.58803e+06	1.91354e+07	1.60403e+07	2.03705e+07	1.1673e+07	1.7571e+07	1.99936e+07	1.79783e+07	-	-
Zmdp000972	136.042	91.0537	135.035	C4H9NO2S	[M+H]+	S-Methyl-L-cysteine	Amino acids and derivatives	Amino acids and derivatives	1187-84-4	3	550230	644024	424505	572844	519814	523998	313760	533966	607341	531856	656554	379506	782675	890743	613630	C22040	ko02010
Zmdp000976	208.064	119.015	207.056	C7H13NO4S	[M+H]+	S-(2-Carboxypropyl)cysteine	Amino acids and derivatives	Amino acids and derivatives	-	3	9	9	9	277379	161537	115496	152325	177556	210180	9	9	9	9	9	9	-	-
Zmdp001647	247.129	184.097	246.122	C10H18N2O5	[M+H]+	γ-Glutamyl-L-valine	Amino acids and derivatives	Amino acids and derivatives	-	3	680527	716916	261938	680898	1.04991e+06	740506	951235	828858	1.35446e+06	855406	927272	684383	513001	493343	473082	-	-
Zmdp001663	279.101	133.032	278.094	C10H18N2O5S	[M+H]+	γ-glutamylmethionine	Amino acids and derivatives	Amino acids and derivatives	17663-87-5	3	233186	277927	150520	796469	811720	712933	342282	939133	1.3501e+06	390979	704513	352346	320901	428946	222397	-	-
Zmdp001857	311.124	165.055	310.116	C14H18N2O6	[M+H]+	γ-Glutamyltyrosine	Amino acids and derivatives	Amino acids and derivatives	7432-23-7	3	1.25627e+06	1.0708e+06	790523	1.5894e+06	1.75381e+06	1.10026e+06	989435	2.33205e+06	2.89749e+06	992268	2.43608e+06	826110	1.98687e+06	1.71282e+06	1.30364e+06	-	-
Zmdp003457	627.156	319.046	626.148	C27H30O17	[M+H]+	Myricetin-3-O-galactoside-3'-O-rhamnoside*	Flavonoids	Flavonols	-	3	400247	262948	546466	59626.9	36461.7	119420	187525	136472	152415	82470.5	114764	48428.3	265116	103565	108798	-	-
Zmgn000173	149.046	75.0088	150.053	C5H10O5	[M-H]-	D-Ribose	Others	Saccharides	50-69-1	3	25014.4	25923.9	83910.2	82010.5	71004.6	69624.6	64380	118043	109546	137607	182206	339593	63409.2	9	61510	C00121	ko00030,ko01100,ko02010
Zmgn000216	125.001	78.96	126.008	C2H7O4P	[M-H]-	2-Hydroxyethylphosphonic acid	Organic acids	Organic acids	22987-21-9	3	74446.9	506876	2.31667e+06	618951	1.17171e+06	448582	1.85481e+06	7.53398e+06	5.3281e+06	1.06928e+07	1.09244e+07	3.17384e+06	190632	759457	681466	C06451	ko00440,ko00998,ko01100,ko01110
Zmgn000217	129.019	85.0298	130.027	C5H6O4	[M-H]-	Methylenesuccinic acid	Organic acids	Organic acids	97-65-4	3	250723	296321	396620	283125	358065	325486	2.17797e+06	399156	440916	513168	1.95792e+06	492775	9	356565	267808	C00490	ko00660,ko01100
Zmgn001448	175.061	115.04	176.069	C7H12O5	[M-H]-	2-Propylmalic Acid*	Organic acids	Organic acids	-	3	4.87444e+06	4.14901e+06	2.93945e+06	3.29167e+06	7.35346e+06	2.68957e+06	2.81846e+06	3.1926e+07	2.12432e+07	2.00339e+07	3.34524e+07	2.45188e+07	3.14415e+06	2.22651e+06	3.40608e+06	C05994	ko00620
Zmgn002106	206.084	58.0299	207.089	C11H13NO3	[M-H]-	N-Acetyl-L-phenylalanine	Amino acids and derivatives	Amino acids and derivatives	2018-61-3	3	240970	536137	300820	3.09952e+06	3.44261e+06	2.44105e+06	195222	980080	1.23614e+06	1.27548e+06	2.83832e+06	1.0323e+06	102442	605258	135669	C03519	ko00360,ko01100
Zmgn003633	211.135	183.14	212.141	C12H20O3	[M-H]-	12-Oxo-10E-Dodecenoic Acid	Lipids	Free fatty acids	65410-38-0	3	62798.7	43230.2	45286.6	43512.7	34416.7	46866.7	57038.7	42892.5	36386.9	78719.4	46510.6	68150.6	142490	76568.4	148209	C16309	ko00592,ko01110
Zmgn004894	151.04	136.017	152.047	C8H8O3	[M-H]-	Methyl 4-hydroxybenzoate*	Phenolic acids	Phenolic acids	99-76-3	3	877633	856253	893546	1.60653e+06	1.11164e+06	1.05559e+06	1.07535e+06	1.06665e+06	1.05617e+06	1.3804e+06	797323	1.45288e+06	866115	1.01307e+06	984741	-	-
Zmgp005229	297.185	279.224	296.178	C20H24O2	[M+H]+	(5S)-5-Methoxy-1,7-diphenyl-3-heptanone	Others	Ketone compounds	-	3	46312.8	149815	262056	772876	483130	782215	416023	406457	389616	225486	532729	365004	111671	128223	172600	-	-
Zmhn000892	301.094	139.046	302.1	C13H18O8	[M-H]-	4-O-Glucosyl-3,4-dihydroxybenzyl alcohol	Phenolic acids	Phenolic acids	-	3	413419	152172	412934	476981	505548	523645	761049	480116	526913	539413	649468	540694	746751	476577	550671	-	-
Zmhn001036	433.114	271.062	434.121	C21H22O10	[M-H]-	Choerospondin	Flavonoids	Flavanones	81202-36-0	3	2.83367e+06	1.70289e+06	1.78677e+06	1.80118e+06	2.57361e+06	946448	1.5002e+06	1.40703e+06	1.13369e+06	3.04543e+06	2.21041e+06	1.03818e+06	4.46543e+06	4.20279e+06	3.12897e+06	-	-
Zmhn001257	451.124	289.072	452.132	C21H24O11	[M-H]-	Catechin-5-O-glucoside	Flavonoids	Flavanols	-	3	24503.2	26225.4	44976.6	31980.8	15922.1	48508.7	34498	7975.56	20704.4	27946.5	32182.1	14542.2	15553.9	35405.9	26665.6	-	-
Zmhn001358	299.077	137.025	300.084	C13H16O8	[M-H]-	4-O-Glucosyl-4-hydroxybenzoic acid	Phenolic acids	Phenolic acids	-	3	335824	168477	548657	434520	327845	1.13462e+06	1.34498e+06	595592	723305	826056	2.14555e+06	1.16996e+06	354667	344109	686129	-	-
Zmhn001420	165.02	121.034	166.027	C8H6O4	[M-H]-	5,7-Dihydroxy-1(3H)-isobenzofuranone*	Phenolic acids	Phenolic acids	27979-58-4	3	1.82333e+06	1.60065e+06	1.23311e+06	1.63411e+06	1.84989e+06	1.4019e+06	1.88436e+06	1.65583e+06	1.75961e+06	4.10549e+06	3.94343e+06	1.57735e+06	3.16836e+06	2.09731e+06	2.35153e+06	-	-
Zmhn001793	341.089	179.034	342.096	C15H18O9	[M-H]-	6-O-Caffeoyl-D-glucose*	Phenolic acids	Phenolic acids	-	1	7.42217e+06	7.73384e+06	2.67229e+07	8.43913e+06	9.3311e+06	1.01762e+07	1.34775e+07	1.07605e+07	2.01337e+07	8.55056e+06	1.64914e+07	1.59068e+07	7.47112e+06	6.00013e+06	5.74327e+06	-	-
Zmhn001926	299.077	137.025	300.084	C13H16O8	[M-H]-	1-O-Salicyloyl-β-D-glucose*	Phenolic acids	Phenolic acids	60517-74-0	3	268997	347350	1.9645e+06	218647	88894.1	981586	769364	1.52541e+06	397890	389348	571024	451166	574603	232483	430228	-	-
Zmhn002227	385.114	223.06	386.121	C17H22O10	[M-H]-	4-O-Glucosyl-sinapate	Phenolic acids	Phenolic acids	-	1	2.97049e+06	940477	3.34194e+06	549001	389014	1.39895e+06	1.67005e+06	461771	732216	196566	1.13497e+06	665995	869757	787091	655740	C02919	-
Zmhn002301	325.093	163.039	326.1	C15H18O8	[M-H]-	p-Coumaric acid-4-O-glucoside	Phenolic acids	Phenolic acids	117405-48-8	1	325784	253260	9	640786	266969	1.08723e+06	9	164423	201066	293337	720528	182552	9	9	9	C06739	-
Zmhn003082	357.079	173.044	358.09	C15H18O10	[M-H]-	5-O-Galloyl-methyl quinine ester	Phenolic acids	Phenolic acids	-	3	41560	22431.3	23963.5	44457	42748.5	57414.5	59130.2	76056.8	48833	56967.7	61296.5	29359.8	23099.1	51848.5	51577.3	-	-
Zmhn003257	299.058	284.039	300.063	C16H12O6	[M-H]-	5,7,2'-Trhiyroxy-8-methoxyflavone*	Flavonoids	Flavones	-	3	1.31752e+07	1.74548e+07	6.57912e+06	837419	8.1253e+06	496617	1.03012e+06	764284	2.50672e+06	1.13928e+06	1.66943e+06	1.40684e+07	3.35967e+06	8.99839e+06	5.66928e+06	-	-
Zmhp002714	301.072	286.048	300.063	C16H12O6	[M+H]+	5,6,7-Tetrahydroxy-8-methoxyflavone*	Flavonoids	Flavones	-	3	156976	89027.2	125959	94693.3	108464	288252	461709	368858	195326	405383	196661	243308	221726	64384	49430.5	-	-
Zmhp002814	301.073	286.048	300.063	C16H12O6	[M+H]+	5,7,8-Tetrahydroxy-6-methoxyflavone*	Flavonoids	Flavones	-	3	163787	97756	128072	94274	102443	310087	389025	364477	231236	426537	248427	253027	176338	119161	52144.8	-	-
Zmhp003514	301.072	286.054	300.063	C16H12O6	[M+H]+	6,7,8-Tetrahydroxy-5-methoxyflavone*	Flavonoids	Flavones	-	3	3.47366e+06	4.96898e+06	1.95079e+06	195885	2.18356e+06	105382	284996	198612	750577	327153	440494	4.33221e+06	934531	2.53325e+06	1.62572e+06	-	-
Zmjn001813	159.066	97.0649	160.074	C7H12O4	[M-H]-	Pimelic acid*	Organic acids	Organic acids	111-16-0	3	165604	108074	76074.9	258451	136551	144998	183748	285088	149222	190468	264637	191948	111756	83792.1	107813	C02656	ko00780,ko01100,ko01240
Zmjp000182	189.134	70.0652	188.127	C7H16N4O2	[M+H]+	N-Monomethyl-L-arginine*	Amino acids and derivatives	Amino acids and derivatives	17035-90-4	1	27762445	4.62682e+07	1.5305e+07	2.05063e+07	3.02016e+07	1.32855e+07	1.91283e+07	2.10683e+07	2.74572e+07	1.18795e+07	2.59293e+07	1.78382e+07	1.92872e+07	3.74584e+07	2.73979e+07	C03884	-
Zmjp000624	168.065	150.054	167.058	C8H9NO3	[M+H]+	Pyridoxal	Others	Vitamin	66-72-8	3	251903	245534	240422	9	9	9	359444	423535	339534	9	9	9	9	9	9	C00250	ko00750,ko01100,ko01240
Zmjp000966	268.106	136.062	267.097	C10H13N5O4	[M+H]+	Vidarabine	Nucleotides and derivatives	Nucleotides and derivatives	5536-17-4	2	1.40618e+06	1.36335e+06	358459	1.60415e+06	1.68765e+06	1.87585e+06	972390	1.2973e+06	1.16352e+06	1.66853e+06	1.61221e+06	1.01315e+06	1.60981e+06	1.71956e+06	2.07765e+06	-	-
Zmln000899	343.11	181.052	344.111	C15H20O9	[M-H]-	Syringaldehyde-4-O-glucoside	Phenolic acids	Phenolic acids	-	3	7.8858e+06	7.38095e+06	9.94254e+06	5.64079e+06	4.3697e+06	6.79714e+06	4.8001e+06	5.46255e+06	1.14262e+07	2.28659e+07	1.65366e+07	3.42033e+07	2.42721e+07	8.02563e+06	9.52734e+06	-	-
Zmln002252	223.029	149.025	224.032	C10H8O6	[M-H]-	Sideretin (5,7,8-Trihydroxy-6-methoxycoumarin)	Lignans and Coumarins	Coumarins	-	3	2.38681e+06	1.64359e+06	1.80601e+06	314534	284284	578631	621314	600304	618632	415307	281850	535810	2578508	1.43741e+06	1.45645e+06	C22007	-
Zmpn000095	261.038	78.9588	262.045	C6H15O9P	[M-H]-	Sorbitol-6-phosphate	Others	Saccharides	20479-58-7	3	184065	968341	1.35881e+06	2.62129e+06	1.43088e+06	1.84606e+06	2.2284e+06	839687	471274	2.25746e+06	547890	2.5059e+06	476285	121825	1.07412e+06	C01096	ko00051,ko01100
Zmpn000199	209.03	85.0297	210.038	C6H10O8	[M-H]-	D-Galactaric acid*	Others	Saccharides	526-99-8	1	9.05721e+06	1.15879e+07	1.59825e+07	1.50616e+07	1.23082e+07	1.37289e+07	1.53418e+07	2.06776e+07	2.32477e+07	2.61866e+07	2.39148e+07	2.47322e+07	1.80163e+07	1.41659e+07	1.62413e+07	C00879	ko00053,ko01100
Zmpn000638	130.05	88.0413	131.07	C4H9N3O2	[M-H]-	3-Guanidinopropionic acid	Organic acids	Organic acids	353-09-3	3	383922	729946	561090	2.16408e+06	1.95009e+06	1.78136e+06	732664	1.81824e+06	1.71481e+06	1.56656e+06	3.1894e+06	1.53497e+06	227316	557475	543393	C03065	-
Zmpn003368	293.214	195.139	294.219	C18H30O3	[M-H]-	13S-Hydroxy-9Z,11E,15Z-octadecatrienoic acid	Lipids	Free fatty acids	87984-82-5	2	3.49783e+06	2.4378e+06	2.82437e+06	2.76608e+06	806618	1.12102e+06	1.1363e+06	1.19645e+06	1.54395e+06	1.58409e+06	1.27114e+06	762109	3.11443e+06	2.82506e+06	2.77598e+06	C16316	ko00592
Zmpn008194	471.348	471.348	472.355	C30H48O4	[M-H]-	Corosolic acid	Terpenoids	Triterpene	4547-24-4	3	9	9	9	298444	615363	171882	9	9	9	139545	9	120329	9	9	9	-	-
Zmsn110105	279.072	59.0135	280.079	C10H16O9	[M-H]-	Rumexobtusifolius	Others	Others	-	3	460703	351921	518077	264826	179854	446311	400041	497744	247955	524317	712707	467308	440963	235413	537369	-	-
Zmsp000366	148.097	130.086	147.09	C6H13NO3	[M+H]+	Fagomine	Alkaloids	Piperidine alkaloids	53185-12-9	3	131136	243268	138955	364314	321397	283971	188760	247737	220541	258822	236357	371910	335511	261053	321969	C10144	-
Zmsp001834	169.05	65	168.042	C8H8O4	[M+H]+	2,6-Dimethoxy-1,4-benzoquinone*	Quinones	Quinones	530-55-2	3	284845	182316	369048	197721	253157	227826	323370	234777	393823	178395	472124	276447	396645	282914	353120	C10331	-
Zmtn001464	204.031	160.039	205.037	C10H7NO4	[M-H]-	4,8-Dihydroxyquinoline-2-carboxylic acid	Organic acids	Organic acids	59-00-7	3	315345	311186	172691	231362	242313	191691	113662	277594	314854	149088	179232	158302	209623	311076	270887	C02470	ko00380
Zmxn002705	151.04	109.027	152.047	C8H8O3	[M-H]-	2,5-dihydroxyphenylethanone*	Phenolic acids	Phenolic acids	-	3	35955.9	23357.3	42976.1	45839.4	41543.4	35086.9	21762.7	39504.1	63981.3	29254.9	47103.8	29268.5	23537.6	38157.6	21407.5	-	-
Zmxp003107	611.161	287.057	610.153	C27H30O16	[M+H]+	Luteolin-7,3'-di-O-glucoside	Flavonoids	Flavones	52187-80-1	3	817942	479877	254182	49909.8	4.97804e+06	78164.6	725406	71633	1.65915e+06	120688	852962	2.81948e+06	583894	257842	125173	-	-
Zmxp004480	625.176	301.071	624.169	C28H32O16	[M+H]+	Chrysoeriol-7-O-gentiobioside	Flavonoids	Flavones	-	3	651619	1.28881e+06	690367	564852	1.80558e+07	1.70849e+06	1.69976e+06	583184	3.06783e+06	1.03447e+06	3.78559e+06	3.76946e+06	1.39879e+06	778422	912150	-	-
Zmxp004573	195.064	151.047	194.058	C10H10O4	[M+H]+	3-methoxy-4,5-methylenedioxy-acetophenone	Phenolic acids	Phenolic acids	-	3	329127	233635	201492	204843	270135	190714	200588	192572	141176	452334	325591	314431	697636	435500	895556	-	-
Zmxp005324	361.164	189.09	360.157	C20H24O6	[M+H]+	Dihydrodehydrodiconiferyl alcohol	Lignans and Coumarins	Lignans	126253-41-6	2	462259	383711	670340	291658	515438	628977	647050	709563	778768	1.27586e+06	802709	1.43345e+06	1.05759e+06	805931	1.1851e+06	-	-
Zmyn000083	338.99	78.9582	339.996	C6H14O12P2	[M-H]-	D-Glucose 1,6-bisphosphate	Others	Saccharides	10139-18-1	3	110542	401235	46737	71321.4	169930	108333	87282.1	399879	245471	107960	126878	46218.3	86918.8	79371.5	167172	C01231	ko00500,ko01100
Zmyn000108	209.031	85.0294	210.038	C6H10O8	[M-H]-	D-Saccharic acid*	Others	Saccharides	87-73-0	1	1.024e+07	1.10048e+07	1.52538e+07	1.43811e+07	1.29751e+07	1.25306e+07	1.494e+07	1.9878e+07	2.18595e+07	2.33058e+07	2.15993e+07	2.32214e+07	1.75101e+07	1.31652e+07	1.56607e+07	C00818	ko00053,ko01100
Zmyn000110	258.039	78.9583	259.046	C6H14NO8P	[M-H]-	D-Glucosamine 1-phosphate	Others	Saccharides	2152-75-2	3	396966	338592	698658	277260	736188	305441	359655	490674	135684	261048	502510	223964	168492	97508.8	216725	C06156	ko00520,ko01100
Zmyn000155	173.105	131.083	174.1	C7H14N2O3	[M-H]-	N-α-Acetyl-L-ornithine	Amino acids and derivatives	Amino acids and derivatives	6205-08-9	2	2.33544e+07	2.13097e+07	5.82014e+06	1.45781e+07	2.07211e+07	1.10285e+07	2.01273e+07	1.6717e+07	1.50671e+07	6.11618e+06	1.20265e+07	7.10147e+06	7.37141e+06	1.28475e+07	1.094e+07	C00437	ko00220,ko01100,ko01110,ko01210,ko01230
Zmyn000230	147.029	57.0344	148.037	C5H8O5	[M-H]-	2-Dehydro-3-deoxy-L-arabinonate*	Others	Saccharides	-	1	2.25117e+06	2.52792e+06	1.99829e+06	3.34979e+06	3.15824e+06	2.86453e+06	3.60361e+06	3.51131e+06	4.37715e+06	4.06624e+06	3.92818e+06	4.03001e+06	2.23089e+06	3.01166e+06	2.29149e+06	C00684	ko00053,ko01100
Zmyn000247	147.03	57.0346	148.037	C5H8O5	[M-H]-	2-Hydroxyglutaric Acid*	Organic acids	Organic acids	13095-48-2	1	2.21435e+06	2.55585e+06	2.02655e+06	2.63351e+06	3.21616e+06	3.01745e+06	3.85211e+06	3.53972e+06	4.2052e+06	4.1943e+06	4.00227e+06	3.94517e+06	2.47071e+06	3.09366e+06	2.20687e+06	C03196	ko00310,ko01100
Zmyn000268	89.0247	71.02	90.0317	C3H6O3	[M-H]-	2,3-Dihydroxypropanal*	Others	Saccharides	56-82-6	3	23545.8	44266.7	86987.2	132168	74678.4	75116.3	85706.8	197293	159154	142246	240857	104403	37640.5	83081	43861.9	C02154	-
Zmyn000453	191.02	111.009	192.027	C6H8O7	[M-H]-	Isocitric Acid	Organic acids	Organic acids	320-77-4	1	3.55393e+06	5.06404e+06	3.43627e+06	4.50193e+06	3.34509e+06	3.23124e+06	5.52789e+06	5.46125e+06	5.61031e+06	5.46004e+06	4.31702e+06	4.40547e+06	5.62235e+06	5.99872e+06	5.18997e+06	C00311	ko00020,ko00630,ko01100,ko01110,ko01200,ko01210,ko01230,ko01240
Zmyn003693	267.067	252.044	268.074	C16H12O4	[M-H]-	6-Hydroxy-2'-methoxyflavone	Flavonoids	Flavones	61546-59-6	3	38847.1	30386.6	39189.3	30433.6	25539.7	30812.6	39347.1	29507.6	30251.3	30352.3	33152.1	40162.1	43975.8	42539.3	39911.7	C15203	-
Zmyn004449	309.208	171.103	310.214	C18H30O4	[M-H]-	9-Hydroxy-12-oxo-10(E),15(Z)-octadecadienoic acid	Lipids	Free fatty acids	-	2	174783	146968	168079	276704	150898	190085	196894	424507	371905	286534	274346	358739	302397	258245	265182	C21923	ko00592,ko01110
Zmyn004676	293.213	113.098	294.219	C18H30O3	[M-H]-	17-Hydroxylinolenic acid	Lipids	Free fatty acids	-	2	1.5635e+07	9.5418e+06	1.38582e+07	1.86195e+07	9.68505e+06	1.15644e+07	1.14293e+07	1.62487e+07	1.73357e+07	1.65962e+07	1.92916e+07	1.9237e+07	1.1766e+07	1.02262e+07	1.23979e+07	C16346	ko00592
Zmyn004732	293.213	185.119	294.219	C18H30O3	[M-H]-	2R-hydroxy-9Z,12Z,15Z-octadecatrienoic acid	Lipids	Free fatty acids	-	3	1.11391e+06	623163	1.14404e+06	1.52659e+06	738475	633139	567150	1.27207e+06	1.32214e+06	905759	1.98154e+06	2093208	427469	458541	530352	C16342	ko00592
Zmyn004943	263.201	59.0143	264.209	C17H28O2	[M-H]-	Norlinolenic acid	Lipids	Free fatty acids	-	3	23351.2	18424.9	14980	18958.9	24925	14473.3	19963.2	21826.8	23360.5	30207.8	24371	39767.5	25640.5	21802.5	22453.2	C16344	ko00592
Zmyn005026	283.264	283.26	284.272	C18H36O2	[M-H]-	16-Methylheptadecanoic acid	Lipids	Free fatty acids	2724-58-5	3	5.46372e+07	4.83491e+07	5.11373e+07	4.81172e+07	4.52964e+07	4.22009e+07	4.22388e+07	3.92906e+07	4.87898e+07	4.65349e+07	4.33723e+07	4.94236e+07	4.93407e+07	4.84634e+07	5.25513e+07	C20356	-
Zmyn005252	285.244	239.238	286.251	C17H34O3	[M-H]-	3-Hydroxy-palmitic acid methyl ester	Lipids	Free fatty acids	51883-36-4	3	174333	130751	129804	470182	505379	262343	180624	396928	320857	337050	468213	329353	233642	229836	239821	C11849	-
Zmyn005384	299.26	253.255	300.266	C18H36O3	[M-H]-	2R-Hydroxyoctadecanoic Acid	Lipids	Free fatty acids	26633-48-7	2	459101	431341	265722	671393	784088	540999	320573	758703	672726	603832	728325	543493	399284	447367	496840	C03042	-
Zmzn000079	199.002	78.9585	200.009	C4H9O7P	[M-H]-	D-Erythrose-4-phosphate	Others	Saccharides	585-18-2	3	423332	1.97288e+06	1.38599e+07	5.93708e+06	7.79245e+06	3.87976e+06	1.25585e+07	3.39101e+07	3.215e+07	2.99049e+07	7.71749e+07	3.36695e+07	689203	3.45178e+06	3.10648e+06	C00279	ko00030,ko00400,ko00710,ko00750,ko00998,ko01100,ko01110,ko01200,ko01230,ko01240
Zmzn000113	146.047	102.056	147.053	C5H9NO4	[M-H]-	L-threo-3-Methylaspartate	Amino acids and derivatives	Amino acids and derivatives	6061-13-8	1	892676	1.81037e+06	1.47747e+06	1.30637e+06	1.98093e+06	883668	835325	1.94445e+06	3.79063e+06	2.73201e+06	2.93196e+06	3.45645e+06	631944	1.40082e+06	946389	C03618	ko00630,ko00660,ko01100,ko01200
Zmzn003953	309.205	227.203	310.214	C18H30O4	[M-H]-	13(s)-hydroperoxy-(9z,11e,15z)-octadecatrienoic acid	Lipids	Free fatty acids	67597-26-6	1	1.14844e+06	1.80759e+06	1.60455e+06	1.5242e+06	1.21133e+06	1.31209e+06	1.48163e+06	1.65603e+06	1.44685e+06	1.56568e+06	1.43404e+06	1.99103e+06	1.5304e+06	1.51406e+06	1.5733e+06	C04785	ko00592,ko01100,ko01110
Zmzp000145	189.16	84.0803	188.153	C9H20N2O2	[M+H]+	Trimethyllysine	Amino acids and derivatives	Amino acids and derivatives	23284-33-5	3	1.37337e+07	3.29109e+07	2.32908e+06	1.11621e+07	2.37335e+07	3.40779e+06	7.83051e+06	1.43218e+07	2.20376e+07	2.44017e+06	7.75356e+06	1.53644e+06	3.67577e+06	9.63931e+06	1.2725e+07	C03793	ko00310,ko01100
Zmzp005934	284.295	102.091	283.288	C18H37NO	[M+H]+	Stearamide	Alkaloids	Alkaloids	124-26-5	3	214038	315452	265675	352373	326368	318762	470671	716267	578090	409265	340306	373363	898251	702354	626090	C13846	-

## Sheet: all_data_analysis
Sample	Group	Index	Formula	Compounds	Class I	Class II	CAS	Level	CP-1	CP-2	CP-3	LD-1	LD-2	LD-3	Log2FC	VIP	P-value	Fold_Change	Type
LD	CP_vs_LD	pme0021	C9H11NO2	L-Phenylalanine	Amino acids and derivatives	Amino acids and derivatives	63-91-2	1	1.44477e+06	1.92763e+06	2.42994e+06	2.46809e+06	3.08387e+06	965318	0.167633	0.117801	0.7544	1.12321	insig
LD	CP_vs_LD	pmp000001	C16H12O6	Hispidulin (5,7,4'-Trihydroxy-6-methoxyflavone)*	Flavonoids	Flavones	1447-88-7	3	262918	223591	634746	3.47711e+06	4.84805e+06	1.78466e+06	3.17257	1.52137	0.0744059	9.01652	up
LD	CP_vs_LD	pmn001694	C18H34O5	9,10,13-Trihydroxy-11-Octadecenoic Acid	Lipids	Free fatty acids	29907-57-1	1	7678580	5.88183e+06	4.74252e+06	5.67536e+06	6.18627e+06	1.50462e+07	0.555952	0.592177	0.448429	1.47014	insig
LD	CP_vs_LD	MWSslk133	C14H26O4	1,14-Tetradecanedioic Acid	Lipids	Free fatty acids	821-38-5	1	588414	318022	349248	359377	284776	297990	-0.414456	0.845488	0.345523	0.750303	insig
LD	CP_vs_LD	Zmyn004676	C18H30O3	17-Hydroxylinolenic acid	Lipids	Free fatty acids	-	2	1.14293e+07	1.62487e+07	1.73357e+07	1.5635e+07	9.5418e+06	1.38582e+07	-0.205602	0.567834	0.48018	0.867177	insig
LD	CP_vs_LD	pmn001691	C18H32O5	9,12,13-Trihydroxy-10,15-octadecadienoic acid	Lipids	Free fatty acids	-	3	1.29008e+06	928048	796884	1.19714e+06	1.30114e+06	3.05223e+06	0.880457	0.964088	0.293437	1.84096	insig
LD	CP_vs_LD	pmf0256	C6H14O	3-Methyl-1-pentanol	Others	Saccharides	589-35-5	3	5.57705e+06	3.79362e+06	1.55146e+06	120645	39143.4	118277	-5.29568	1.55603	0.0928833	0.0254589	down
LD	CP_vs_LD	MWSslk132	C16H30O4	Hexadecanedioic acid	Lipids	Free fatty acids	505-54-4	1	2.9768e+06	1.15135e+06	1.29293e+06	1.13883e+06	761579	817878	-0.995883	1.09957	0.261929	0.501429	insig
LD	CP_vs_LD	mws0376	C4H4O4	Fumaric acid*	Organic acids	Organic acids	110-17-8	2	1.20096e+07	5.40372e+06	6.76802e+06	1.57972e+07	2.04799e+07	3.00417e+07	1.45552	1.37341	0.0598826	2.74256	up
LD	CP_vs_LD	pme0271	C4H4O4	Maleic acid*	Organic acids	Organic acids	110-16-7	3	1.20096e+07	5.40372e+06	6.76802e+06	1.57972e+07	2.04799e+07	3.00417e+07	1.45552	1.37341	0.0598826	2.74256	up
LD	CP_vs_LD	pme2923	C4H6O4	Acetoxyacetic acid	Organic acids	Organic acids	13831-30-6	3	358890	425762	319809	306898	233314	369684	-0.27957	0.932216	0.268779	0.823836	insig
LD	CP_vs_LD	Lmbn005287	C18H32O4	7S,8S-DiHODE; (9Z,12Z)-(7S,8S)-Dihydroxyoctadeca-9,12-dienoic acid*	Lipids	Free fatty acids	143288-65-7	3	5.20403e+06	1.99031e+06	2.64011e+06	1.54179e+06	755947	643027	-1.74165	1.32972	0.13511	0.299027	down
LD	CP_vs_LD	MWS80007	C18H32O4	13-Hydroperoxy-9Z,11E-octadecadienoic acid*	Lipids	Free fatty acids	23017-93-8	3	5.20403e+06	1.99031e+06	2.64011e+06	1.54179e+06	755947	643027	-1.74165	1.32972	0.13511	0.299027	down
LD	CP_vs_LD	pme0513	C5H12O5	Xylitol	Others	Saccharides	87-99-0	3	188512	431276	460141	22009.3	94827.2	120662	-2.18495	1.30624	0.0698363	0.21992	down
LD	CP_vs_LD	Hmgn002833	C20H20O7	4-Ketopinoresinol	Lignans and Coumarins	Lignans	-	3	447408	429081	552271	495099	462933	414772	-0.0576375	0.23339	0.703483	0.960836	insig
LD	CP_vs_LD	Zmpn003368	C18H30O3	13S-Hydroxy-9Z,11E,15Z-octadecatrienoic acid	Lipids	Free fatty acids	87984-82-5	2	1.1363e+06	1.19645e+06	1.54395e+06	3.49783e+06	2.4378e+06	2.82437e+06	1.1761	1.52527	0.0219293	2.25965	up
LD	CP_vs_LD	Zmxp005324	C20H24O6	Dihydrodehydrodiconiferyl alcohol	Lignans and Coumarins	Lignans	126253-41-6	2	647050	709563	778768	462259	383711	670340	-0.49393	1.1931	0.122338	0.710088	insig
LD	CP_vs_LD	pme3009	C6H6O6	Trans-Citridic acid	Organic acids	Organic acids	4023-65-8	3	1.28086e+06	1.4676e+06	1.72495e+06	1.72182e+06	2.42752e+06	1.12791e+06	0.238408	0.465676	0.55764	1.17969	insig
LD	CP_vs_LD	MWStz091	C8H12N2O2	Cyclo(L-Ala-L-Pro)	Amino acids and derivatives	Amino acids and derivatives	36357-32-1	3	385041	520551	514872	524069	648340	127815	-0.127602	0.379687	0.825953	0.915352	insig
LD	CP_vs_LD	pmb2791	C18H30O4	9-Hydroperoxy-10E,12,15Z-octadecatrienoic acid	Lipids	Free fatty acids	111004-08-1	3	642726	869100	986354	478790	486547	680299	-0.602233	1.2464	0.0882693	0.658734	insig
LD	CP_vs_LD	Qmkp093004	C9H7NO	Indole-3-carboxaldehyde	Alkaloids	Plumerane	487-89-8	1	4.63687e+06	5.61699e+06	1.0894e+07	1.49416e+07	1.42413e+07	9.0112e+06	0.852838	1.20641	0.102999	1.80605	insig
LD	CP_vs_LD	Lmbn001467	C7H13NO3	5-Acetamidopentanoic Acid	Organic acids	Organic acids	1072-10-2	3	221054	1.13716e+06	1.27321e+06	340871	418030	266997	-1.35895	0.816313	0.245386	0.389865	insig
LD	CP_vs_LD	MWSmce632	C10H10O4	Vanillin acetate	Phenolic acids	Phenolic acids	881-68-5	3	454396	448656	330990	482723	451552	993136	0.643273	0.874469	0.317513	1.56187	insig
LD	CP_vs_LD	pmn001420	C15H18O9	1-O-Caffeoyl-β-D-glucose*	Phenolic acids	Phenolic acids	14364-08-0	1	1.51348e+07	1.01921e+07	2.15003e+07	7.40149e+06	7.26029e+06	2.82009e+07	-0.127622	0.425134	0.875026	0.915339	insig
LD	CP_vs_LD	Lmhp001461	C11H20N2O3	L-Prolyl-L-Leucine	Amino acids and derivatives	Amino acids and derivatives	52899-07-7	1	8.41403e+06	1.88044e+07	1.47353e+07	1.11179e+07	1.75835e+07	1.8504e+06	-0.457543	0.587983	0.531249	0.728225	insig
LD	CP_vs_LD	Lmbn003970	C18H34O5	9,12,13-TriHOME; 9(S),12(S),13(S)-Trihydroxy-10(E)-octadecenoic acid	Lipids	Free fatty acids	97134-11-7	3	2.45718e+06	5.76829e+06	3.13654e+06	2.94333e+06	3.91098e+06	7.61401e+06	0.34868	0.403864	0.588141	1.27339	insig
LD	CP_vs_LD	Zmyn004732	C18H30O3	2R-hydroxy-9Z,12Z,15Z-octadecatrienoic acid	Lipids	Free fatty acids	-	3	567150	1.27207e+06	1.32214e+06	1.11391e+06	623163	1.14404e+06	-0.133918	0.154202	0.770308	0.911353	insig
LD	CP_vs_LD	pme1216	C6H5NO2	2-Picolinic acid	Organic acids	Organic acids	98-98-6	3	498632	853446	557777	250530	284863	160291	-1.45696	1.44498	0.0541253	0.36426	down
LD	CP_vs_LD	mws1024	C9H8O2	p-Coumaraldehyde	Phenolic acids	Phenolic acids	2538-87-6	3	508457	535548	615897	595995	872861	1.8252e+06	0.988765	1.02371	0.280512	1.98449	insig
LD	CP_vs_LD	Hmqn003054	C18H34O5	9,10,11-Trihydroxy-12-octadecenoic acid	Lipids	Free fatty acids	61911-67-9	3	1.98368e+06	2.10771e+06	1.67044e+06	1.73922e+06	1.95033e+06	4.04648e+06	0.425067	0.552693	0.466962	1.34263	insig
LD	CP_vs_LD	pmb3101	C7H12O5	2-Isopropylmalic Acid	Organic acids	Organic acids	49601-06-1	3	2.85354e+06	3.54194e+07	2.19911e+07	5.0631e+06	4.39003e+06	2.98588e+06	-2.27642	0.94934	0.233259	0.206409	insig
LD	CP_vs_LD	mws0344	C5H10O6	D-Xylonic acid	Others	Saccharides	526-91-0	3	1.7425e+07	3.2549e+07	2.30532e+07	1.10504e+07	2.03381e+07	2.51828e+07	-0.368361	0.699931	0.41644	0.774662	insig
LD	CP_vs_LD	Lmmn001643	C9H8O3	2-Hydroxycinnamic acid*	Phenolic acids	Phenolic acids	583-17-5	2	2.02842e+06	1.34264e+06	1.44195e+06	3.85397e+06	3.49755e+06	1.14208e+06	0.819433	0.818929	0.283774	1.76471	insig
LD	CP_vs_LD	pmn001492	C11H8O3	Ayapin	Lignans and Coumarins	Coumarins	494-56-4	3	1.7133e+06	2.42863e+06	2.30519e+06	2.8967e+06	1.12925e+06	1.68541e+06	-0.174821	0.484993	0.697379	0.885878	insig
LD	CP_vs_LD	pmb2789	C18H30O4	13S-Hydroperoxy-6Z,9Z,11E-octadecatrienoic acid	Lipids	Free fatty acids	121107-97-9	3	288496	418328	479801	538139	234159	428996	0.0177259	0.0689249	0.965562	1.01236	insig
LD	CP_vs_LD	Ymjm000149	C16H18O9	3-O-Caffeoylquinic acid*	Phenolic acids	Phenolic acids	-	1	1.52063e+06	7.51439e+06	7.57048e+06	3.37278e+06	3.47835e+06	2.54191e+07	0.958544	0.343881	0.554898	1.94335	insig
LD	CP_vs_LD	pmb2804	C18H32O4	13S-Hydroperoxy-9Z,11E-octadecadienoic acid	Lipids	Free fatty acids	33964-75-9	3	2.38082e+06	3.95953e+06	2.87473e+06	1.19029e+06	1.53832e+06	2.66702e+06	-0.772202	1.1818	0.119789	0.585523	insig
LD	CP_vs_LD	Lmhp010190	C26H52NO7P	LysoPC 18:1(2n isomer)	Lipids	LPC	-	1	5.98265e+06	3.90821e+06	3.95322e+06	2.03015e+06	2.33443e+06	6.89954e+06	-0.297535	0.667407	0.65405	0.813641	insig
LD	CP_vs_LD	MWS1900	C11H20O4	Undecanedioic acid	Lipids	Free fatty acids	1852-04-6	2	1.15643e+06	655350	799437	742851	730222	1.04937e+06	-0.0498987	0.101214	0.8795	0.966004	insig
LD	CP_vs_LD	Zmxp004573	C10H10O4	3-methoxy-4,5-methylenedioxy-acetophenone	Phenolic acids	Phenolic acids	-	3	200588	192572	141176	329127	233635	201492	0.516305	1.09899	0.173271	1.43029	insig
LD	CP_vs_LD	Zmyn004449	C18H30O4	9-Hydroxy-12-oxo-10(E),15(Z)-octadecadienoic acid	Lipids	Free fatty acids	-	2	196894	424507	371905	174783	146968	168079	-1.01996	1.29334	0.132883	0.49313	down
LD	CP_vs_LD	mws0281	C6H8O7	Citric Acid	Organic acids	Organic acids	77-92-9	1	8.88452e+07	1.0797e+08	1.24956e+08	4.71865e+07	8.12959e+07	5.20431e+07	-0.833833	1.32193	0.0342736	0.561037	insig
LD	CP_vs_LD	pme3193	C4H7NO3	N-Acetyl-L-glycine	Amino acids and derivatives	Amino acids and derivatives	543-24-8	3	264507	644165	484734	100861	143231	50453.3	-2.24205	1.4127	0.0722033	0.211385	down
LD	CP_vs_LD	Lmhn001477	C13H12O9	2-Caffeoyl-L-tartaric acid (Caftaric acid)	Phenolic acids	Phenolic acids	67879-58-7	3	101086	137853	108789	130591	132944	25751.7	-0.265464	0.513953	0.643909	0.831931	insig
LD	CP_vs_LD	Lmbn007891	C18H34O4	Hydroxy ricinoleic acid	Lipids	Free fatty acids	-	3	2.91202e+06	1.91221e+06	1.50319e+06	700141	835826	2.82546e+06	-0.536817	0.837478	0.46983	0.68929	insig
LD	CP_vs_LD	Lsjp211240	C6H6N2O	Nicotinamide	Others	Vitamin	98-92-0	1	3.15165e+06	1.70798e+06	1.84872e+06	978561	1.27059e+06	906747	-1.08791	1.36608	0.116217	0.470444	down
LD	CP_vs_LD	MWSHY0145	C15H12O6	Eriodictyol (5,7,3',4'-Tetrahydroxyflavanone)	Flavonoids	Flavanones	552-58-9	3	296999	133308	452088	1.0873e+06	1.44827e+06	643006	1.84888	1.39208	0.0660581	3.60222	up
LD	CP_vs_LD	pme1654	C12H18O3	Jasmonic acid	Organic acids	Organic acids	77026-92-7	3	186171	929801	784990	95082.2	155567	207180	-2.05385	1.20805	0.166515	0.24084	down
LD	CP_vs_LD	mws4176	C12H16N2O3	L-Alanyl-L-Phenylalanine	Amino acids and derivatives	Amino acids and derivatives	3061-90-3	3	5.03192e+06	7.53973e+06	7.59371e+06	6.72586e+06	5.72822e+06	448954	-0.644169	0.704291	0.344323	0.639861	insig
LD	CP_vs_LD	Jmzn006005	C10H10O3	3,4-Methylenedioxy cinnamyl alcohol	Lignans and Coumarins	Lignans	58095-76-4	3	241592	505701	399425	189070	356263	150356	-0.720998	0.962568	0.207468	0.606678	insig
LD	CP_vs_LD	pme0295	C6H11NO3	4-Acetamidobutyric acid	Organic acids	Organic acids	3025-96-5	3	1.7965e+06	1.46862e+07	1.36002e+07	817263	926190	572894	-3.69902	1.34857	0.154078	0.0769989	down
LD	CP_vs_LD	Zmpn000638	C4H9N3O2	3-Guanidinopropionic acid	Organic acids	Organic acids	353-09-3	3	732664	1.81824e+06	1.71481e+06	383922	729946	561090	-1.34866	1.25965	0.120613	0.392657	down
LD	CP_vs_LD	Lmbn005369	C18H32O3	13(S)-HODE;13(S)-Hydroxyoctadeca-9Z,11E-dienoic acid*	Lipids	Free fatty acids	10219-69-9	3	1.33655e+06	2.16492e+06	1.93884e+06	1.01585e+06	1.23696e+06	1.3609e+06	-0.590209	1.23089	0.118578	0.664247	insig
LD	CP_vs_LD	Hmsp000364	C7H13NO2	L-Cyclopentylglycine	Amino acids and derivatives	Amino acids and derivatives	2521-84-8	3	1.30661e+06	2.22019e+06	3.43536e+06	645540	899154	773971	-1.58624	1.37389	0.12681	0.333038	down
LD	CP_vs_LD	Zmgn003633	C12H20O3	12-Oxo-10E-Dodecenoic Acid	Lipids	Free fatty acids	65410-38-0	3	57038.7	42892.5	36386.9	62798.7	43230.2	45286.6	0.150584	0.453336	0.596375	1.11002	insig
LD	CP_vs_LD	pmn001689	C18H32O4	9-Hydroxy-12-oxo-15(Z)-octadecenoic acid	Lipids	Free fatty acids	-	3	494701	274369	220972	101980	159554	603801	-0.19423	0.535346	0.831433	0.874039	insig
LD	CP_vs_LD	Zmgn001448	C7H12O5	2-Propylmalic Acid*	Organic acids	Organic acids	-	3	2.81846e+06	3.1926e+07	2.12432e+07	4.87444e+06	4.14901e+06	2.93945e+06	-2.22654	0.960005	0.226039	0.21367	insig
LD	CP_vs_LD	Lmbn001754	C7H12O5	3-Isopropylmalic Acid*	Organic acids	Organic acids	921-28-8	3	2.81846e+06	3.1926e+07	2.12432e+07	4.87444e+06	4.14901e+06	2.93945e+06	-2.22654	0.960005	0.226039	0.21367	insig
LD	CP_vs_LD	pmb3107	C15H20O10	Glucosyringic Acid	Phenolic acids	Phenolic acids	-	3	792545	271582	945815	1.18004e+06	355683	1.65128e+06	0.665048	0.512905	0.427476	1.58562	insig
LD	CP_vs_LD	Lmdn004267	C20H22O6	Epipinoresinol*	Lignans and Coumarins	Lignans	24404-50-0	1	1.72787e+07	2.00081e+07	2.32201e+07	4.99792e+06	7.32344e+06	1.37323e+07	-1.21561	1.3525	0.027438	0.43059	down
LD	CP_vs_LD	pme2598	C8H8O4	3,4-Dihydroxybenzeneacetic acid	Phenolic acids	Phenolic acids	102-32-9	3	861066	610519	864445	1.22665e+06	2.28071e+06	1.67297e+06	1.14899	1.4227	0.0808303	2.21758	up
LD	CP_vs_LD	mws0677	C12H14N2O2	N-Acetyl-5-hydroxytryptamine	Alkaloids	Plumerane	1210-83-9	3	248399	1.44678e+06	1.16832e+06	114991	76534.4	9	-3.90211	0.980717	0.13187	0.0668881	insig
LD	CP_vs_LD	MWSmce689	C19H32O2	Methyl linolenate	Lipids	Free fatty acids	301-00-8	1	5.13212e+06	1.22666e+07	1.13314e+07	3.22635e+06	3.85568e+06	3.17531e+06	-1.48591	1.37406	0.109298	0.357024	down
LD	CP_vs_LD	Lmzp004885	C17H14O7	Tricin (5,7,4'-Trihydroxy-3',5'-dimethoxyflavone)	Flavonoids	Flavones	520-32-1	1	39364.7	66562.5	75868	282875	294863	103397	1.90563	1.38457	0.110822	3.74672	up
LD	CP_vs_LD	mws0609	C10H12N5O7P	Guanosine 3',5'-cyclic monophosphate	Nucleotides and derivatives	Nucleotides and derivatives	7665-99-8	3	3.12725e+07	3.70784e+07	3.27781e+07	2.32583e+07	3.96587e+07	5.29625e+06	-0.568072	0.747905	0.384197	0.674517	insig
LD	CP_vs_LD	mws0027	C9H10O5	Syringic acid	Phenolic acids	Phenolic acids	530-57-4	1	788606	932310	1.16155e+06	2.64412e+06	1.7019e+06	1.47348e+06	1.01359	1.3925	0.101441	2.01893	up
LD	CP_vs_LD	Wmzn000227	C6H10O4	2,2-Dimethylsuccinic acid	Organic acids	Organic acids	597-43-3	3	737574	831491	2.16191e+06	1.80142e+06	2.15664e+06	1.38502e+06	0.518119	0.924091	0.372934	1.43209	insig
LD	CP_vs_LD	Ymjm000150	C16H18O9	4-O-Caffeoylquinic acid*	Phenolic acids	Phenolic acids	-	1	1.68598e+06	8.37689e+06	7.79752e+06	3.445e+06	3.6669e+06	2.48893e+07	0.841362	0.295594	0.581714	1.79174	insig
LD	CP_vs_LD	mws0470	C4H6O4	Methylmalonic acid*	Organic acids	Organic acids	516-05-2	1	5.57302e+06	1.35755e+07	1.19372e+07	6.20835e+06	8.15862e+06	5.52237e+06	-0.644256	0.857943	0.262267	0.639823	insig
LD	CP_vs_LD	Ymjm000151	C16H18O9	5-O-Caffeoylquinic acid*	Phenolic acids	Phenolic acids	-	1	1.68504e+06	7.1478e+06	7.54118e+06	3.12286e+06	3.32547e+06	2.48177e+07	0.933187	0.292137	0.566061	1.90949	insig
LD	CP_vs_LD	pmb2826	C5H8O5	L-Citramalic acid	Organic acids	Organic acids	6236-09-5	1	2.94858e+06	3.77081e+06	4.35797e+06	1.68769e+06	2.79063e+06	1.66749e+06	-0.849937	1.30393	0.0413094	0.554809	insig
LD	CP_vs_LD	Hmcp003783	C13H10N2O	1-Acetyl-β-carboline	Alkaloids	Plumerane	-	2	2.56634e+06	1.62446e+06	2.21473e+06	3.55887e+06	3.07092e+06	4.0203e+06	0.733475	1.37828	0.021861	1.66264	insig
LD	CP_vs_LD	pme2776	C10H12N4O4	2'-Deoxyinosine	Nucleotides and derivatives	Nucleotides and derivatives	890-38-0	3	1.58175e+06	4.52541e+06	2.3807e+06	4.06004e+06	2.04874e+06	311800	-0.402695	0.539414	0.648198	0.756444	insig
LD	CP_vs_LD	mws0147	C5H10O3	β-Hydroxyisovaleric acid	Organic acids	Organic acids	625-08-1	3	582071	1.04467e+06	653071	400093	404804	319568	-1.01967	1.3992	0.1109	0.493228	down
LD	CP_vs_LD	mws0055	C20H20O7	Tangeretin (4',5,6,7,8-Pentamethoxyflavone)	Flavonoids	Flavones	481-53-8	3	132182	87569.8	100961	206637	732847	475908	2.14185	1.39586	0.137242	4.41327	up
LD	CP_vs_LD	mws0214	C6H14O6	D-Sorbitol	Others	Saccharides	50-70-4	1	2.29982e+07	1.98345e+07	1.93969e+07	5.3955e+06	9.41693e+06	1.1827e+07	-1.22404	1.4301	0.00970502	0.428082	down
LD	CP_vs_LD	pme2292	C4H12N2	Putrescine	Alkaloids	Alkaloids	110-60-1	3	349364	2.29949e+06	1.13494e+06	705196	498477	378688	-1.25775	0.778981	0.323812	0.418194	insig
LD	CP_vs_LD	MWSmce283	C9H10O2	4'-Hydroxypropiophenone	Phenolic acids	Phenolic acids	70-70-2	3	129149	200476	134088	283890	180779	352615	0.817603	1.16343	0.127433	1.76248	insig
LD	CP_vs_LD	ML10181668	C6H11NO2	Cycloleucine	Amino acids and derivatives	Amino acids and derivatives	52-52-8	1	8.70472e+06	7.60058e+06	1.9835e+07	2.30954e+07	2.51592e+07	1.26762e+07	0.753566	1.04689	0.207042	1.68596	insig
LD	CP_vs_LD	Lmhp011388	C21H36O4	2-α-Linolenoyl-glycerol*	Lipids	Glycerol ester	55268-58-1	1	1.46495e+07	2.62335e+07	2.20312e+07	7.55116e+06	1.58749e+07	1.18336e+07	-0.835365	1.17652	0.097937	0.560441	insig
LD	CP_vs_LD	mws0066	C16H12O7	Isorhamnetin; 3'-Methoxy-3,4',5,7-Tetrahydroxyflavone	Flavonoids	Flavonols	480-19-3	2	73493.7	113311	54085	323057	350103	128521	1.73466	1.33887	0.108053	3.32801	up
LD	CP_vs_LD	mws0924	C6H10O4	2-Methylglutaric acid*	Organic acids	Organic acids	617-62-9	3	814998	631882	693999	804901	615395	704444	-0.0109171	0.05776	0.947468	0.992461	insig
LD	CP_vs_LD	mws0208	C6H10O4	Adipic Acid*	Organic acids	Organic acids	124-04-9	3	814998	631882	693999	804901	615395	704444	-0.0109171	0.05776	0.947468	0.992461	insig
LD	CP_vs_LD	pme2237	C6H14O6	Dulcitol*	Others	Saccharides	608-66-2	1	2.44116e+07	2.24282e+07	2.2276e+07	5.96571e+06	1.18513e+07	1.28193e+07	-1.17377	1.40725	0.0189196	0.443262	down
LD	CP_vs_LD	pmf0348	C10H20O3	2,6-Dimethyl-7-octene-2,3,6-triol	Others	Saccharides	73815-21-1	3	2.9577e+06	3.67959e+06	3.70011e+06	5.08189e+06	1.6311e+06	3.07362e+06	-0.078992	0.36424	0.87338	0.946719	insig
LD	CP_vs_LD	pme3443	C11H12O4	Sinapinaldehyde	Phenolic acids	Phenolic acids	4206-58-0	1	1.24793e+07	9.90751e+06	7.10534e+06	1.63405e+07	2.23436e+07	2.67304e+07	1.14928	1.3835	0.0386723	2.21803	up
LD	CP_vs_LD	Lmbn005487	C18H34O4	12,13-DHOME; (9Z)-12,13-Dihydroxyoctadec-9-enoic acid	Lipids	Free fatty acids	263399-35-5	2	5.07041e+06	2.00163e+06	2.17412e+06	1.83068e+06	1.19525e+06	927596	-1.22571	1.18326	0.21315	0.427586	down
LD	CP_vs_LD	mws0639	C7H6O4	2,3-Dihydroxybenzoic Acid*	Phenolic acids	Phenolic acids	303-38-8	3	1.68434e+07	1.32767e+07	9.3486e+06	2.78595e+06	1.277e+07	1.30439e+07	-0.464703	0.704062	0.425449	0.72462	insig
LD	CP_vs_LD	pme3382	C6H11NO4	N-Acetyl-L-threonine	Amino acids and derivatives	Amino acids and derivatives	17093-74-2	3	96118.8	206217	230252	92291.4	59392.1	73017.7	-1.24501	1.27804	0.124365	0.421904	down
LD	CP_vs_LD	mws0341	C6H12O3	2-Hydroxyisocaproic acid	Organic acids	Organic acids	20312-37-2	3	1.02819e+07	1.04448e+07	1.93506e+07	470055	2.29176e+06	2.67789e+06	-2.88118	1.40983	0.0549194	0.135731	down
LD	CP_vs_LD	pmb0865	C26H48NO7P	LysoPC 18:3(2n isomer)	Lipids	LPC	-	1	2.83016e+06	4.35128e+06	3.84404e+06	869807	1.65672e+06	6.36736e+06	-0.309957	0.705924	0.723331	0.806666	insig
LD	CP_vs_LD	MWSmce177	C12H14O4	Ethyl ferulate	Phenolic acids	Phenolic acids	4046-02-0	1	253259	642627	774860	9	12821.4	60700.8	-4.50599	1.15851	0.0747015	0.044011	down
LD	CP_vs_LD	Hmcn000192	C7H14O7	Sedoheptulose	Others	Saccharides	3019-74-7	3	5.2635e+06	8.09942e+06	8.05202e+06	3.3913e+06	4.55695e+06	5.43851e+06	-0.677811	1.23517	0.085156	0.625113	insig
LD	CP_vs_LD	Lmrj001698	C9H18N2O4	L-Seryl-L-Isoleucine	Amino acids and derivatives	Amino acids and derivatives	91086-51-0	2	2.46845e+06	6.34713e+06	4.71894e+06	4.54273e+06	4.3136e+06	368979	-0.552975	0.60923	0.461817	0.681613	insig
LD	CP_vs_LD	Zmyn000108	C6H10O8	D-Saccharic acid*	Others	Saccharides	87-73-0	1	1.494e+07	1.9878e+07	2.18595e+07	1.024e+07	1.10048e+07	1.52538e+07	-0.63494	1.28973	0.0640915	0.643968	insig
LD	CP_vs_LD	MWS5231	C13H24O4	Tridecanedioic acid	Lipids	Free fatty acids	505-52-2	1	3.30174e+06	3.07889e+06	3.24075e+06	3.39293e+06	3.41968e+06	3.33313e+06	0.0765576	1.26559	0.105288	1.0545	insig
LD	CP_vs_LD	pmb0863	C24H46NO7P	LysoPC 16:2(2n isomer)	Lipids	LPC	-	3	382868	399535	413794	148743	144172	639514	-0.359389	0.780957	0.646381	0.779495	insig
LD	CP_vs_LD	MWSmce195	C20H22O4	Dehydrodiisoeugenol	Lignans and Coumarins	Lignans	2680-81-1	2	520062	430563	1.40158e+06	42337.6	81195.9	54843	-3.72102	1.5021	0.144101	0.0758336	down
LD	CP_vs_LD	Zmyn000453	C6H8O7	Isocitric Acid	Organic acids	Organic acids	320-77-4	1	5.52789e+06	5.46125e+06	5.61031e+06	3.55393e+06	5.06404e+06	3.43627e+06	-0.461595	1.26492	0.100743	0.726183	insig
LD	CP_vs_LD	pme2746	C27H33N9O15P2	Riboflavin 5'-Adenosine Diphosphate	Nucleotides and derivatives	Nucleotides and derivatives	146-14-5	3	2.38306e+06	2.26187e+06	2.32734e+06	1.21811e+06	1.16929e+06	1.48719e+06	-0.847584	1.56469	0.00465151	0.555715	insig
LD	CP_vs_LD	Zmpn000199	C6H10O8	D-Galactaric acid*	Others	Saccharides	526-99-8	1	1.53418e+07	2.06776e+07	2.32477e+07	9.05721e+06	1.15879e+07	1.59825e+07	-0.694297	1.24264	0.0719392	0.61801	insig
LD	CP_vs_LD	mws1050	C5H9NO4	O-Acetylserine	Amino acids and derivatives	Amino acids and derivatives	5147-00-2	3	3.00081e+06	4.52601e+06	2.09191e+06	1.50761e+06	1.41568e+06	1.67734e+06	-1.06402	1.3758	0.141106	0.478299	down
LD	CP_vs_LD	Ymjm000152	C12H16O7	p-Hydroxypheny-β-D-allopyranoside*	Phenolic acids	Phenolic acids	-	3	229182	128469	204846	316785	115614	397251	0.560656	0.512275	0.403702	1.47494	insig
LD	CP_vs_LD	mws1350	C9H10O4	Syringaldehyde; 4-Hydroxy-3,5-Dimethoxybenzaldehyde	Phenolic acids	Phenolic acids	134-96-3	1	5.13945e+06	6.5816e+06	5.39449e+06	13355991	1.21569e+07	1.75008e+07	1.32949	1.52187	0.0265178	2.51314	up
LD	CP_vs_LD	mws0736	C8H16N2O3	N-Glycyl-L-leucine*	Amino acids and derivatives	Amino acids and derivatives	869-19-2	1	3.61886e+06	8.39581e+06	6.13443e+06	3.97634e+06	4.78733e+06	782579	-0.926891	0.860989	0.195772	0.525991	insig
LD	CP_vs_LD	mws0254	C6H9N3O2	L-Histidine	Amino acids and derivatives	Amino acids and derivatives	71-00-1	1	4.04067e+07	5.96839e+07	1.02365e+08	9.28806e+07	9.77687e+07	3.64404e+07	0.16566	0.251565	0.775282	1.12168	insig
LD	CP_vs_LD	pmf0096	C2H2O4	Oxalic acid	Organic acids	Organic acids	144-62-7	3	902135	2.20813e+06	1.93487e+06	300413	453018	751284	-1.7454	1.36743	0.0850587	0.298251	down
LD	CP_vs_LD	MWSHY0009	C16H12O6	Diosmetin (5,7,3'-Trihydroxy-4'-methoxyflavone)*	Flavonoids	Flavones	520-34-3	3	248191	203672	742699	3.53327e+06	4.89143e+06	1.82699e+06	3.10131	1.49834	0.0714599	8.58196	up
LD	CP_vs_LD	Rfmb091	C18H32O3	9S-Hydroxy-10E,12Z-octadecadienoic acid*	Lipids	Free fatty acids	15514-85-9	3	2.15074e+07	3.60715e+07	3.36188e+07	1.8347e+07	2.10443e+07	2.36018e+07	-0.533803	1.13601	0.162527	0.690732	insig
LD	CP_vs_LD	mws0473	C5H8O4	2-Methylsuccinic acid*	Organic acids	Organic acids	498-21-5	3	4.13384e+06	5.04864e+06	4.11998e+06	1.17714e+06	2.02676e+06	988355	-1.66589	1.49101	0.00238725	0.315149	down
LD	CP_vs_LD	pme0243	C5H8O4	Glutaric acid*	Organic acids	Organic acids	110-94-1	3	597954	2.43849e+06	1.83985e+06	4.78604e+06	2.78898e+06	372098	0.704645	0.224301	0.519259	1.62974	insig
LD	CP_vs_LD	mws0467	C9H10O3	3-(4-Hydroxyphenyl)-propionic acid*	Phenolic acids	Phenolic acids	501-97-3	3	739027	1.40453e+06	1.77417e+06	652486	785511	653603	-0.905413	1.14242	0.179811	0.53388	insig
LD	CP_vs_LD	pmf0293	C18H38O	1-Octadecanol	Lipids	Free fatty acids	112-92-5	3	313713	295787	305657	327361	329080	340734	0.123827	1.43498	0.0162062	1.08962	insig
LD	CP_vs_LD	Lmsn002288	C21H28O14	1-O-Caffeoyl-(6-O-glucosyl)-β-D-glucose	Phenolic acids	Phenolic acids	-	3	995378	1.53351e+06	1.57199e+06	497954	809665	2.31462e+06	-0.179051	0.5391	0.80838	0.883284	insig
LD	CP_vs_LD	MWS1844	C14H18O	2-Pentyl-3-phenyl-2-propenal	Others	Aldehyde compounds	122-40-7	3	676390	653054	627431	627604	622815	666974	-0.029405	0.566976	0.544365	0.979824	insig
LD	CP_vs_LD	Lmbn001364	C5H8O4	4-Hydroxy-2-Oxopentanoic Acid*	Organic acids	Organic acids	3318-73-8	3	469077	508111	418613	125512	221665	102857	-1.63299	1.47892	0.0030985	0.32242	down
LD	CP_vs_LD	Lmhp001670	C11H22N2O3	L-Valyl-L-Leucine	Amino acids and derivatives	Amino acids and derivatives	3989-97-7	1	3.59101e+06	1.02021e+07	8.56141e+06	7.83836e+06	6.16123e+06	577112	-0.616903	0.618467	0.431149	0.652069	insig
LD	CP_vs_LD	pmp001281	C26H52NO7P	LysoPC 18:1	Lipids	LPC	-	2	7.99585e+06	5.43488e+06	5.3082e+06	2.48525e+06	3.10807e+06	8.92204e+06	-0.368458	0.743337	0.5769	0.77461	insig
LD	CP_vs_LD	Lhsp101904	C15H22O2	polygodial	Terpenoids	Sesquiterpenoids	6754-20-7	3	2.32825e+06	2.24999e+06	2.46449e+06	2.232e+06	2.31369e+06	2.34131e+06	-0.0322607	0.50742	0.515872	0.977887	insig
LD	CP_vs_LD	Zmhn001420	C8H6O4	5,7-Dihydroxy-1(3H)-isobenzofuranone*	Phenolic acids	Phenolic acids	27979-58-4	3	1.88436e+06	1.65583e+06	1.75961e+06	1.82333e+06	1.60065e+06	1.23311e+06	-0.186507	0.765095	0.341408	0.878731	insig
LD	CP_vs_LD	pme0281	C8H6O4	Terephthalic acid*	Phenolic acids	Phenolic acids	100-21-0	3	1.88436e+06	1.65583e+06	1.75961e+06	1.82333e+06	1.60065e+06	1.23311e+06	-0.186507	0.765095	0.341408	0.878731	insig
LD	CP_vs_LD	Zmyn004548	C18H28O3	12-Oxo-phytodienoic acid	Lipids	Free fatty acids	85551-10-6	3	161683	248170	241142	92567.2	133940	150336	-0.788684	1.30237	0.059958	0.578872	insig
LD	CP_vs_LD	mws0362	C17H34O2	Heptadecanoic acid	Lipids	Free fatty acids	506-12-7	3	631273	823362	785789	647720	561945	675791	-0.248858	1.05856	0.174117	0.841563	insig
LD	CP_vs_LD	Zmhn003257	C16H12O6	5,7,2'-Trhiyroxy-8-methoxyflavone*	Flavonoids	Flavones	-	3	1.03012e+06	764284	2.50672e+06	1.31752e+07	1.74548e+07	6.57912e+06	3.11287	1.51132	0.0700979	8.65101	up
LD	CP_vs_LD	Cmyp002064	C22H22O11	Yuanhuanin	Flavonoids	Flavones	83133-14-6	3	1.5294e+06	411218	1.07657e+06	6.37659e+06	1.1111e+07	9.38145e+06	3.15467	1.51487	0.0240004	8.90533	up
LD	CP_vs_LD	Zmzn000079	C4H9O7P	D-Erythrose-4-phosphate	Others	Saccharides	585-18-2	3	1.25585e+07	3.39101e+07	3.215e+07	423332	1.97288e+06	1.38599e+07	-2.27388	1.21731	0.0732689	0.206772	down
LD	CP_vs_LD	MWSslk183	C15H10O4	7,8-Dihydroxy-4-phenylcoumarin	Lignans and Coumarins	Coumarins	842-01-3	3	625441	516167	841650	972081	1.16242e+06	1.15312e+06	0.729173	1.40799	0.0249849	1.65769	insig
LD	CP_vs_LD	pmb3099	C4H11O4P	Diethyl phosphate	Organic acids	Organic acids	598-02-7	2	604843	606974	625743	7875.17	93423.6	740827	-1.12568	1.00467	0.287939	0.458284	down
LD	CP_vs_LD	mws0183	C7H6O4	3,4-Dihydroxybenzoic acid (Protocatechuic acid)*	Phenolic acids	Phenolic acids	99-50-3	3	2.80179e+07	3.7422e+07	2.13704e+07	1.55024e+06	1.5336e+07	1.9013e+07	-1.27391	1.02283	0.0753406	0.413537	down
LD	CP_vs_LD	MWS1787	C6H7N	2-Picoline; 2-Methylpyridine	Alkaloids	Pyridine alkaloids	109-06-8	3	1.57322e+07	1.66213e+07	1.60001e+07	1.49589e+07	1.53342e+07	1.56205e+07	-0.0747018	1.28561	0.0728545	0.949538	insig
LD	CP_vs_LD	Lmbn005662	C18H32O3	9(10)-EpOME;(9R,10S)-(12Z)-9,10-Epoxyoctadecenoic acid	Lipids	Free fatty acids	16833-56-0	2	4.70204e+06	551862	435845	624382	158509	199134	-2.53453	0.991706	0.379666	0.172595	insig
LD	CP_vs_LD	pme0516	C6H12O6	Inositol	Others	Saccharides	87-89-8	3	6.4874e+06	7.56369e+06	5.75963e+06	4.81812e+06	8.49017e+06	1.17859e+07	0.341074	0.450729	0.476912	1.2667	insig
LD	CP_vs_LD	pma3101	C11H14NO6+	Nicotinate D-ribonucleoside	Others	Vitamin	17720-18-2	3	6.30596e+06	8.23476e+06	8.83675e+06	4.101e+06	6.18736e+06	4.49145e+06	-0.661493	1.29732	0.046808	0.632224	insig
LD	CP_vs_LD	Hmhp001812	C11H15N5O4	2'-O-Methyladenosine	Nucleotides and derivatives	Nucleotides and derivatives	2140-79-6	1	529831	905375	688375	809112	871721	87145.1	-0.264398	0.505361	0.697518	0.832546	insig
LD	CP_vs_LD	pmb2799	C18H32O3	12,13-Epoxy-9-Octadecenoic Acid	Lipids	Free fatty acids	6799-85-5	2	2.02422e+06	2.38932e+06	1.97629e+06	1.06087e+06	523975	833778	-1.40159	1.48729	0.00317049	0.378511	down
LD	CP_vs_LD	ML10174588	C15H22O2	Confertifoline	Terpenoids	Sesquiterpenoids	1811-23-0	3	4.76631e+06	4.49912e+06	4.65382e+06	4.30606e+06	4.82041e+06	3.96843e+06	-0.0880757	0.719807	0.38493	0.940777	insig
LD	CP_vs_LD	mws0001	C4H8N2O3	L-Asparagine	Amino acids and derivatives	Amino acids and derivatives	70-47-3	3	3.62349e+06	2.71333e+06	5.73304e+06	1.25135e+07	6.75728e+06	5.32303e+06	1.02689	1.19541	0.188832	2.03763	up
LD	CP_vs_LD	pmc0274	C6H6N4S	6-Methylmercaptopurine	Nucleotides and derivatives	Nucleotides and derivatives	50-66-8	3	4.77818e+06	6.71386e+06	8.25484e+06	7.48099e+06	1.00429e+07	2.9308e+06	0.050807	0.0623805	0.925329	1.03584	insig
LD	CP_vs_LD	mws0340	C6H8O4	2,3-Dimethylsuccinic acid	Organic acids	Organic acids	13545-04-5	3	199507	145954	272906	415175	249674	145038	0.389259	0.523789	0.518237	1.30972	insig
LD	CP_vs_LD	mws2213	C9H8O2	Cinnamic acid	Phenolic acids	Phenolic acids	140-10-3	1	2.18558e+06	1.44893e+06	1.89373e+06	3.22122e+06	3.91045e+06	954097	0.54856	0.449381	0.442462	1.46263	insig
LD	CP_vs_LD	MWS1962	C10H16O	cis-Citral	Organic acids	Organic acids	5392-40-5	3	487795	555597	576266	464422	478359	498140	-0.168697	1.15941	0.144138	0.889646	insig
LD	CP_vs_LD	Lmmn001294	C14H20O9	Koaburaside*	Phenolic acids	Phenolic acids	41653-73-0	1	777589	423298	547754	1.01439e+06	280385	1.47325e+06	0.662626	0.377111	0.434517	1.58296	insig
LD	CP_vs_LD	pmb1574	C18H28O2	9,12-Octadecadien-6-Ynoic Acid	Lipids	Free fatty acids	61481-29-6	3	1.03616e+07	2.1992e+07	1.95266e+07	7.79713e+06	1.41459e+07	1.32964e+07	-0.55799	0.84655	0.261171	0.679248	insig
LD	CP_vs_LD	mws0628	C7H6O2	4-Hydroxybenzaldehyde	Phenolic acids	Phenolic acids	123-08-0	1	4.28536e+06	6.81218e+06	7.70624e+06	7.63887e+06	7.6968e+06	5.2468e+06	0.130394	0.420207	0.674177	1.09459	insig
LD	CP_vs_LD	MWSmce439	C9H8O2	3,4-Dihydrocoumarin	Lignans and Coumarins	Coumarins	119-84-6	2	461615	504827	546532	501584	831822	1.61523e+06	0.96266	0.983007	0.284007	1.9489	insig
LD	CP_vs_LD	mws0025	C6H6O3	Pyrogallol*	Phenolic acids	Phenolic acids	87-66-1	3	208421	244674	161491	162476	103927	145907	-0.575882	1.23111	0.0923857	0.670876	insig
LD	CP_vs_LD	HX1341	C9H6O3	7-hydroxy-2H-1-benzopyran-2-one	Lignans and Coumarins	Coumarins	-	1	6.69329e+06	2.02242e+07	1.98809e+07	4.93167e+06	5.74462e+06	1.78666e+07	-0.71333	0.755123	0.375872	0.609911	insig
LD	CP_vs_LD	Lmhp009890	C28H52NO7P	LysoPC 20:3	Lipids	LPC	1199257-41-4	3	124991	170408	135182	31153.8	64395.7	186389	-0.610903	0.909061	0.406195	0.654787	insig
LD	CP_vs_LD	pmb2643	C14H26O2	Myristoleic acid	Lipids	Free fatty acids	544-64-9	3	38618.2	50857.3	10716.5	61907.1	89516.4	52208.2	1.0232	1.01563	0.10227	2.03242	up
LD	CP_vs_LD	mws0237	C9H16O4	Azelaic acid	Organic acids	Organic acids	123-99-9	1	2.66256e+07	3.75765e+07	3.64903e+07	4.57285e+07	1.86364e+07	2.79284e+07	-0.125657	0.397363	0.770007	0.916586	insig
LD	CP_vs_LD	mws0749	C7H6O3	4-Hydroxybenzoic acid*	Phenolic acids	Phenolic acids	99-96-7	3	9.40447e+06	2.04091e+07	1.08402e+07	2.24016e+07	2.37883e+07	1.36006e+07	0.556527	0.918631	0.246799	1.47072	insig
LD	CP_vs_LD	Zmyn000247	C5H8O5	2-Hydroxyglutaric Acid*	Organic acids	Organic acids	13095-48-2	1	3.85211e+06	3.53972e+06	4.2052e+06	2.21435e+06	2.55585e+06	2.02655e+06	-0.770838	1.50858	0.00339879	0.586077	insig
LD	CP_vs_LD	mws0248	C9H12N2O6	Uridine	Nucleotides and derivatives	Nucleotides and derivatives	58-96-8	1	9.20574e+06	1.70462e+07	1.36091e+07	1.31352e+07	1.38044e+07	3.79506e+06	-0.375112	0.571335	0.488561	0.771046	insig
LD	CP_vs_LD	Lmbn006152	C18H32O2	(9Z,11E)-Octadecadienoic acid	Lipids	Free fatty acids	2540-56-9	2	488652	543397	564726	268879	392075	359078	-0.646546	1.41433	0.0169871	0.638808	insig
LD	CP_vs_LD	Lmmn003323	C16H32O3	2-Hydroxyhexadecanoic acid	Organic acids	Organic acids	764-67-0	2	6.69878e+06	1.71481e+07	1.25153e+07	6.15919e+06	6.6943e+06	2.22817e+06	-1.26964	1.12252	0.128796	0.414762	down
LD	CP_vs_LD	MWS5173	C4H5N3O	Isocytosine	Nucleotides and derivatives	Nucleotides and derivatives	108-53-2	3	2.10983e+06	3.14809e+06	2.5992e+06	1.82805e+06	2.56227e+06	700859	-0.625999	0.868679	0.229588	0.647971	insig
LD	CP_vs_LD	pmp001251	C26H50NO7P	LysoPC 18:2(2n isomer)	Lipids	LPC	-	1	1.96162e+06	1.11715e+06	1.39e+06	581385	680944	3.19091e+06	-0.00502321	0.443046	0.995814	0.996524	insig
LD	CP_vs_LD	mws1189	C6H10O7	D-Galacturonic acid*	Others	Saccharides	685-73-4	3	963868	1.22757e+07	8.24722e+06	665752	841363	2.24822e+06	-2.51644	1.03906	0.214006	0.174774	down
LD	CP_vs_LD	pma6460	C16H18O8	4-O-p-Coumaroylquinic acid	Phenolic acids	Phenolic acids	32451-86-8	3	266418	1.75296e+06	990536	40408	76169.5	57058.8	-4.11558	1.46622	0.158411	0.0576882	down
LD	CP_vs_LD	pmb2922	C15H24N2O17P2	Uridine 5'-diphospho-D-glucose	Nucleotides and derivatives	Nucleotides and derivatives	133-89-1	3	774404	1.09448e+06	1.05465e+06	1.56901e+06	1.61511e+06	1.06877e+06	0.540734	1.20059	0.110223	1.45471	insig
LD	CP_vs_LD	Zmhn001793	C15H18O9	6-O-Caffeoyl-D-glucose*	Phenolic acids	Phenolic acids	-	1	1.34775e+07	1.07605e+07	2.01337e+07	7.42217e+06	7.73384e+06	2.67229e+07	-0.0834167	0.386032	0.913229	0.94382	insig
LD	CP_vs_LD	MWS4525	C6H7N5O	6-O-methylguanine	Nucleotides and derivatives	Nucleotides and derivatives	20535-83-5	3	848651	1.89091e+06	1.50061e+06	1.11277e+06	1.05086e+06	290868	-0.788695	0.844403	0.214898	0.578867	insig
LD	CP_vs_LD	Zmgn000217	C5H6O4	Methylenesuccinic acid	Organic acids	Organic acids	97-65-4	3	2.17797e+06	399156	440916	250723	296321	396620	-1.67727	0.979914	0.359333	0.312674	insig
LD	CP_vs_LD	mws0489	C8H6O3	Benzoylformic acid	Organic acids	Organic acids	611-73-4	3	573658	620916	682669	562537	434987	386065	-0.440201	1.24061	0.0681666	0.737032	insig
LD	CP_vs_LD	pmb2786	C18H30O3	9-Hydroxy-10,12,15-octadecatrienoic acid*	Lipids	Free fatty acids	89886-42-0	3	462413	570447	472521	65411.5	83098.9	188167	-2.16069	1.50532	0.00171435	0.223649	down
LD	CP_vs_LD	mws0028	C8H8O4	Vanillic acid	Phenolic acids	Phenolic acids	121-34-6	1	890222	2.14537e+06	2.20787e+06	1.60088e+06	1.81805e+06	844034	-0.298662	0.329092	0.568487	0.813006	insig
LD	CP_vs_LD	Lmsn003111	C15H18O8	1-O-p-Coumaroyl-β-D-glucose	Phenolic acids	Phenolic acids	7139-64-2	1	565402	766882	1.29988e+06	1.98713e+06	1.44269e+06	290311	0.499099	0.222661	0.558209	1.41333	insig
LD	CP_vs_LD	Zmhn000892	C13H18O8	4-O-Glucosyl-3,4-dihydroxybenzyl alcohol	Phenolic acids	Phenolic acids	-	3	761049	480116	526913	413419	152172	412934	-0.853502	1.11007	0.0990578	0.55344	insig
LD	CP_vs_LD	Lmsn015919	C6H18O24P6	Phytic acid	Organic acids	Organic acids	83-86-3	3	974206	934468	977372	1.006e+06	1.01081e+06	1.00759e+06	0.0675525	1.39147	0.0776196	1.04794	insig
LD	CP_vs_LD	pme3961	C10H13N5O3	2'-Deoxyadenosine	Nucleotides and derivatives	Nucleotides and derivatives	958-09-8	1	602870	1.87846e+06	1.01554e+06	1.49443e+06	694524	89997.9	-0.617695	0.645033	0.504374	0.651711	insig
LD	CP_vs_LD	pme2024	C10H12N2O	Serotonin*	Alkaloids	Plumerane	50-67-9	1	8.85047e+06	4.89277e+06	7.44044e+06	4.54014e+06	1.23575e+06	1.24783e+06	-1.59265	1.27778	0.0418706	0.331563	down
LD	CP_vs_LD	Hmbp002730	C15H10O6	Isoscutellarein*	Flavonoids	Flavones	41440-05-5	1	1.94546e+06	64820.2	647411	2.51607e+06	3.02316e+06	2.4079e+06	1.58026	1.09793	0.0739655	2.99024	up
LD	CP_vs_LD	Zmln000899	C15H20O9	Syringaldehyde-4-O-glucoside	Phenolic acids	Phenolic acids	-	3	4.8001e+06	5.46255e+06	1.14262e+07	7.8858e+06	7.38095e+06	9.94254e+06	0.217	0.60877	0.643655	1.16231	insig
LD	CP_vs_LD	Jmwn002117	C14H20O9	2-(3,4-dihydroxyphenyl)ethanediol 1-O-β-D-glucopyranoside*	Phenolic acids	Phenolic acids	-	1	616544	373393	574256	862953	351760	1.2128e+06	0.63406	0.606991	0.369985	1.55193	insig
LD	CP_vs_LD	Hmqn000843	C13H18O8	Tachioside	Phenolic acids	Phenolic acids	109194-60-7	2	7.53399e+06	4.58484e+06	4.80623e+06	4.02187e+06	821574	4.09455e+06	-0.921137	0.990989	0.138645	0.528093	insig
LD	CP_vs_LD	pme3146	C5H10N2O3	β-Ureidoisobutyric acid	Organic acids	Organic acids	2905-86-4	3	20828.1	128174	81002.7	9460.85	24777.8	4329.03	-2.5762	1.21489	0.172135	0.167682	down
LD	CP_vs_LD	Lmgn001670	C7H6O3	Salicylic acid*	Phenolic acids	Phenolic acids	69-72-7	3	277229	328152	290133	323155	233597	265676	-0.122827	0.649511	0.476899	0.918386	insig
LD	CP_vs_LD	mws0458	C8H8O3	Vanillin; 4-Hydroxy-3-Methoxybenzaldehyde*	Phenolic acids	Phenolic acids	121-33-5	3	6.69426e+06	5.73698e+06	6.72314e+06	5.29717e+06	4.55e+06	5.34352e+06	-0.334486	1.34768	0.035522	0.793067	insig
LD	CP_vs_LD	pme3968	C6H7N5O	7-Methylguanine	Nucleotides and derivatives	Nucleotides and derivatives	578-76-7	3	487647	1.21663e+06	726516	622617	640521	257066	-0.677162	0.805974	0.303485	0.625394	insig
LD	CP_vs_LD	MWSmce284	C8H10O3	3,4-Dimethoxyphenol	Phenolic acids	Phenolic acids	2033-89-8	3	715221	781344	866961	721589	462096	486821	-0.500655	1.21749	0.0890128	0.706786	insig
LD	CP_vs_LD	mws5041	C8H16N2O3	L-Glycyl-L-isoleucine*	Amino acids and derivatives	Amino acids and derivatives	19461-38-2	1	777509	2.87657e+06	2.46415e+06	1.33131e+06	1.6271e+06	213531	-0.947746	0.721203	0.281886	0.518442	insig
LD	CP_vs_LD	Lmgn000160	C4H8N2O3	3-Ureidopropionic Acid	Organic acids	Organic acids	462-88-4	3	808274	606806	1.42051e+06	2.42168e+06	1.76751e+06	1.02286e+06	0.878206	1.10403	0.183989	1.83809	insig
LD	CP_vs_LD	pme2165	C5H4N2O4	Orotic acid (Vitamin B13)	Others	Vitamin	65-86-1	3	1.18899e+07	6.01406e+06	8.75765e+06	1.53411e+07	6.37109e+06	1.43101e+07	0.434129	0.57161	0.409273	1.3511	insig
LD	CP_vs_LD	Lmtn002596	C26H34O11	Dihydrodehydrodiconiferyl alcohol-4-O-glucoside*	Lignans and Coumarins	Lignans	-	3	458798	292754	432626	333955	191691	610850	-0.0592928	0.314733	0.913531	0.959734	insig
LD	CP_vs_LD	pmd0147	C28H54NO7P	LysoPC 20:2	Lipids	LPC	-	3	2.43256e+06	1.30661e+06	1.47104e+06	670927	893838	4.02432e+06	0.101272	0.340163	0.920191	1.07272	insig
LD	CP_vs_LD	mws0854	C6H12O5	Rhamnose	Others	Saccharides	3615-41-6	3	401882	534450	490763	102733	208408	363301	-1.08131	1.23791	0.0603405	0.472598	down
LD	CP_vs_LD	Zmpn003044	C9H6O3	Umbelliferone	Lignans and Coumarins	Coumarins	93-35-6	3	341006	269575	371421	185401	105555	314107	-0.698643	1.07372	0.163247	0.616151	insig
LD	CP_vs_LD	pme3705	C6H10O7	D-Glucoronic acid*	Others	Saccharides	6556-12-3	3	859033	1.00745e+07	7.07569e+06	592029	739284	1.46565e+06	-2.6868	1.10337	0.201605	0.155307	down
LD	CP_vs_LD	mws4052	C4H7NO2	1-Aminocyclopropane-1-carboxylic acid*	Organic acids	Organic acids	22059-21-8	3	197749	268151	438777	253387	614904	357545	0.438293	0.658557	0.459964	1.355	insig
LD	CP_vs_LD	pmb3142	C13H16O8	Salicylic acid-2-O-glucoside	Phenolic acids	Phenolic acids	10366-91-3	3	6.26401e+06	5.94985e+06	6.70817e+06	3.43909e+06	2.28673e+06	4.50167e+06	-0.887614	1.38485	0.0342809	0.540507	insig
LD	CP_vs_LD	pmn001367	C13H16O9	Protocatechuic acid-4-O-glucoside*	Phenolic acids	Phenolic acids	-	1	188807914	1.41326e+08	1.3447e+08	2.99575e+07	3.398e+07	8.18833e+07	-1.6718	1.44008	0.0112572	0.313861	down
LD	CP_vs_LD	pmb2873	C13H13NO2	3-(2-Naphthyl)-L-alanine	Amino acids and derivatives	Amino acids and derivatives	58438-03-2	3	1.16904e+06	1.19445e+06	1.18117e+06	1.13754e+06	1.13585e+06	1.18391e+06	-0.0360022	1.07464	0.197672	0.975354	insig
LD	CP_vs_LD	Lmbn000193	C3H4O4	Tartronate semialdehyde*	Organic acids	Organic acids	2480-77-5	3	381977	571433	556808	318163	305901	285825	-0.730993	1.40042	0.078066	0.602489	insig
LD	CP_vs_LD	MWSmce230	C8H8O5	Methyl gallate	Phenolic acids	Phenolic acids	99-24-1	3	446175	326163	283565	306209	176954	345910	-0.348907	0.798957	0.344076	0.785179	insig
LD	CP_vs_LD	Hmtp000776	C8H9NO3	4,5,6-Trihydroxy-2-cyclohexen-1-ylideneacetonitrile	Alkaloids	Alkaloids	-	3	843048	1.27428e+06	1.38604e+06	1.48237e+06	1.79028e+06	633356	0.156952	0.145503	0.750462	1.11493	insig
LD	CP_vs_LD	pmb2787	C18H30O3	9-Oxo-10E,12Z-octadecadienoic acid	Lipids	Free fatty acids	54232-59-6	3	219159	340822	280293	151364	219212	257372	-0.420213	0.980108	0.206428	0.747314	insig
LD	CP_vs_LD	MWS4471	C6H10N2O4	N-Alpha-Acetyl-L-Asparagine	Amino acids and derivatives	Amino acids and derivatives	4033-40-3	3	2.11629e+06	1.86071e+06	2.02268e+06	2.78043e+06	3.10341e+06	797218	0.155192	0.036127	0.783115	1.11357	insig
LD	CP_vs_LD	zjbp110804	C20H20O6	6,7-dimethoxy-2-[2-(4'-hydroxy-3'-methoxyphenyl)ethyl]chromone	Others	Others	-	1	6.54236e+06	4.1135e+06	2.78983e+06	3.50872e+06	3.23082e+06	5.46351e+06	-0.139901	0.231103	0.769308	0.907581	insig
LD	CP_vs_LD	pme3096	C3H5NO4	Aminomalonic acid	Organic acids	Organic acids	1068-84-4	3	3.5474e+06	8.36081e+06	7.49278e+06	4.01797e+06	5.66043e+06	3.88508e+06	-0.516402	0.725756	0.320259	0.699113	insig
LD	CP_vs_LD	ML10171848	C5H8O5	D-Arabinono-1,4-lactone*	Others	Saccharides	2782-09-4	3	1.85694e+06	1.78522e+06	1.86276e+06	1.74325e+06	1.52932e+06	1.55951e+06	-0.188078	1.32921	0.0642612	0.877774	insig
LD	CP_vs_LD	Lmbn005923	C18H30O2	Crepenynic acid*	Lipids	Free fatty acids	2277-31-8	1	392088	561760	463575	147715	312354	328428	-0.846093	1.22401	0.0520783	0.556289	insig
LD	CP_vs_LD	Hmtn001288	C9H10O4	Methyl 2,4-dihydroxyphenylacetate*	Phenolic acids	Phenolic acids	67828-42-6	3	171383	274898	451478	126211	249997	285707	-0.439683	0.556474	0.46433	0.737297	insig
LD	CP_vs_LD	mws0256	C5H11NO2	L-Valine	Amino acids and derivatives	Amino acids and derivatives	72-18-4	1	9.24347e+06	1.53451e+07	2.02011e+07	1.38696e+07	1.81744e+07	6.23166e+06	-0.226739	0.337336	0.669361	0.854564	insig
LD	CP_vs_LD	pmb0774	C10H12N2O	N-Hydroxytryptamine*	Alkaloids	Plumerane	-	1	9.35773e+06	5.28177e+06	7.5196e+06	4.21715e+06	1.22609e+06	1.18551e+06	-1.74109	1.32503	0.0298392	0.299143	down
LD	CP_vs_LD	Hmgn004693	C20H20O7	8-Hydroxy-α-conidendrin	Lignans and Coumarins	Lignans	-	3	83789.9	87313.4	106777	87012.9	96045.5	63770.5	-0.17095	0.582473	0.440068	0.888258	insig
LD	CP_vs_LD	Lmbn005443	C18H30O3	13-KODE; (9Z,11E)-13-Oxooctadeca-9,11-dienoic acid*	Lipids	Free fatty acids	54739-30-9	3	472611	556878	506393	48993.5	64459.7	175502	-2.41015	1.49409	0.00199045	0.188136	down
LD	CP_vs_LD	MWSmce274	C7H8O2	Salicyl Alcohol	Phenolic acids	Phenolic acids	90-01-7	3	97382.4	322871	82525.8	31644.4	162788	123208	-0.662529	0.572254	0.529871	0.63177	insig
LD	CP_vs_LD	Lmbn004240	C18H34O5	9,10-Dihydroxy-12,13-epoxyoctadecanoic acid	Lipids	Free fatty acids	-	2	237170	512594	344518	200215	252920	500005	-0.199222	0.419408	0.720471	0.87102	insig
LD	CP_vs_LD	MWSmce692	C18H30O2	γ-Linolenic Acid*	Lipids	Free fatty acids	506-26-3	1	410627	557853	485304	160798	327080	346777	-0.80056	1.22562	0.0524632	0.574126	insig
LD	CP_vs_LD	pme3882	C9H12N2O5	2'-Deoxyuridine	Nucleotides and derivatives	Nucleotides and derivatives	951-78-0	3	38189.1	103794	89016.3	65629.2	75179	20891.5	-0.514573	0.558756	0.425456	0.7	insig
LD	CP_vs_LD	pmf0420	C9H10O2	Benzyl acetate	Organic acids	Organic acids	140-11-4	3	4.73208e+06	4.65372e+06	5.44178e+06	6.25553e+06	6.5089e+06	6.09945e+06	0.347343	1.49796	0.0186701	1.27222	insig
LD	CP_vs_LD	mws0906	C16H22O8	Coniferin	Phenolic acids	Phenolic acids	531-29-3	3	1.35924e+07	9.9321e+06	1.99659e+07	7.15405e+06	6.90406e+06	2.55437e+07	-0.135129	0.431565	0.862208	0.910588	insig
LD	CP_vs_LD	MWSmce448	C5H6N2O2	Imidazol-1-yl-acetic acid*	Alkaloids	Alkaloids	22884-10-2	3	9.7502e+06	9.53067e+06	6.76702e+06	7.65791e+06	5.98073e+06	1.39648e+07	0.083679	0.0536235	0.857151	1.05972	insig
LD	CP_vs_LD	Zmdp001857	C14H18N2O6	γ-Glutamyltyrosine	Amino acids and derivatives	Amino acids and derivatives	7432-23-7	3	989435	2.33205e+06	2.89749e+06	1.25627e+06	1.0708e+06	790523	-0.996244	1.02022	0.204507	0.501303	insig
LD	CP_vs_LD	Lmsn000954	C8H16O6	Dambonitol	Others	Saccharides	523-94-4	3	151834	2.18019e+06	3.71757e+06	30148.8	122368	137958	-4.38036	1.21679	0.203988	0.0480155	down
LD	CP_vs_LD	mws0206	C4H8O3	2-Hydroxybutyric Acid*	Organic acids	Organic acids	3347-90-8	3	271227	232504	241441	206035	81173	110693	-0.905162	1.25724	0.0805345	0.533973	insig
LD	CP_vs_LD	pme3083	C8H7NO3	2-(Formylamino)benzoic acid	Phenolic acids	Phenolic acids	3342-77-6	3	5.27201e+06	3.57419e+06	4.23253e+06	1.09794e+07	9.30558e+06	3.17218e+06	0.842806	0.845853	0.280311	1.79354	insig
LD	CP_vs_LD	MWSslk130	C15H10O4	7,8-Dihydroxyflavone	Flavonoids	Flavones	38183-03-8	3	97023.2	35835.2	96525.2	170019	9	237965	0.830782	0.543033	0.493073	1.77865	insig
LD	CP_vs_LD	Hmcp009963	C11H18NO+	Candicine	Alkaloids	Phenolamine	6656-13-9	3	316955	211207	238557	191559	193376	288411	-0.187349	0.587192	0.527437	0.878218	insig
LD	CP_vs_LD	MWSmce116	C10H13N5O3	5'-Deoxyadenosine	Nucleotides and derivatives	Nucleotides and derivatives	4754-39-6	2	631979	1.85206e+06	1.03057e+06	1.53014e+06	740362	80298.6	-0.580212	0.635935	0.521759	0.668865	insig
LD	CP_vs_LD	mws1478	C10H14N2	Nicotine	Alkaloids	Pyridine alkaloids	54-11-5	3	819838	1.07254e+06	1.02095e+06	2.56866e+06	1.00419e+06	1.81116e+06	0.886015	1.09875	0.20714	1.84806	insig
LD	CP_vs_LD	pme1841	C5H14N2	Cadaverine	Alkaloids	Alkaloids	462-94-2	3	153538	226722	601308	891512	747303	219434	0.920784	0.823224	0.310296	1.89314	insig
LD	CP_vs_LD	MWS20182	C10H12O4	Dihydroferulic Acid	Phenolic acids	Phenolic acids	1135-23-5	3	134629	178106	215734	251327	473863	145133	0.719736	0.81811	0.360547	1.64688	insig
LD	CP_vs_LD	mws0976	C9H12N2O6	β-Pseudouridine	Nucleotides and derivatives	Nucleotides and derivatives	1445-07-4	3	1.31598e+06	2.41178e+06	2.03839e+06	2.18167e+06	2.07718e+06	677167	-0.224263	0.412151	0.662777	0.856032	insig
LD	CP_vs_LD	pmn001518	C13H16O10	1-O-Galloyl-β-D-glucose	Phenolic acids	Phenolic acids	58511-73-2	3	2.02973e+07	9.44562e+06	9.64867e+06	5.22366e+06	5.9584e+06	1.49186e+07	-0.5938	0.816554	0.404665	0.662595	insig
LD	CP_vs_LD	Lmtn004049	C15H20O4	Abscisic acid	Organic acids	Organic acids	21293-29-8	2	345933	60890.5	59874.9	416984	261885	557864	1.40597	1.13734	0.116079	2.64996	up
LD	CP_vs_LD	pme0088	C15H10O6	Luteolin (5,7,3',4'-Tetrahydroxyflavone)*	Flavonoids	Flavones	491-70-3	1	4.67438e+06	160899	832889	6.03786e+06	7.39262e+06	5.67963e+06	1.75338	1.16493	0.0717403	3.37148	up
LD	CP_vs_LD	Lmhp011562	C21H36O4	1-α-Linolenoyl-glycerol*	Lipids	Glycerol ester	-	1	1.42159e+07	2.60504e+07	2.2558e+07	8.11395e+06	1.58225e+07	1.15855e+07	-0.822612	1.176	0.106137	0.565417	insig
LD	CP_vs_LD	pmb1096	C8H7N	Indole	Alkaloids	Plumerane	120-72-9	1	1.06912e+07	1.80933e+07	2.97271e+07	4.19278e+07	4.07273e+07	2.75248e+07	0.913068	1.21281	0.0773799	1.88305	insig
LD	CP_vs_LD	Jmwn002620	C15H18O9	Vanillic Acid-4-O-Glucuronide	Phenolic acids	Phenolic acids	-	3	212210	492331	566006	126897	230148	885298	-0.0323853	0.362967	0.973665	0.977802	insig
LD	CP_vs_LD	mws0242	C8H14O4	Suberic Acid	Organic acids	Organic acids	505-48-6	3	677503	864446	842295	951293	617961	718951	-0.0593164	0.273836	0.797359	0.959719	insig
LD	CP_vs_LD	mws0260	C6H14N4O2	L-Arginine	Amino acids and derivatives	Amino acids and derivatives	74-79-3	1	1.33922e+07	1.47574e+07	1.81061e+07	1.54866e+07	2.26058e+07	4.9818e+06	-0.102806	0.344192	0.857931	0.93122	insig
LD	CP_vs_LD	mws0192	C4H6O4	Succinic acid*	Organic acids	Organic acids	110-15-6	1	5.32893e+06	1.37014e+07	1.14356e+07	5.80865e+06	7.97272e+06	5.27532e+06	-0.676901	0.861221	0.264158	0.625508	insig
LD	CP_vs_LD	pme3188	C9H13N2O9P	Uridine 5'-monophosphate	Nucleotides and derivatives	Nucleotides and derivatives	58-97-9	2	6.25836e+06	8.35775e+06	8.24834e+06	7.18623e+06	1.03404e+07	2.76093e+06	-0.172514	0.420063	0.739659	0.887295	insig
LD	CP_vs_LD	Lmgp002595	C9H10O3	4'-Hydroxy-3'-methoxyacetophenone (Acetovanillone)	Phenolic acids	Phenolic acids	498-02-2	3	345364	339631	321037	705319	278542	800436	0.826681	0.898688	0.247191	1.7736	insig
LD	CP_vs_LD	MWS20152	C22H26O8	Syringaresinol	Lignans and Coumarins	Lignans	21453-71-4	1	483275	287493	637908	2.30698e+06	1.17973e+06	2.42808e+06	2.06999	1.46404	0.0556914	4.19883	up
LD	CP_vs_LD	Lmbn000198	C4H6O5	3-Dehydro-L-Threonic Acid*	Others	Saccharides	-	1	3.60679e+06	1.4642e+06	1.99712e+06	3.18657e+06	4.82669e+06	7.7068e+06	1.15321	1.17221	0.147704	2.22409	up
LD	CP_vs_LD	Zmgn004894	C8H8O3	Methyl 4-hydroxybenzoate*	Phenolic acids	Phenolic acids	99-76-3	3	1.07535e+06	1.06665e+06	1.05617e+06	877633	856253	893546	-0.283592	1.59676	0.000580782	0.821543	insig
LD	CP_vs_LD	pmd0146	C28H54NO7P	LysoPC 20:2(2n isomer)	Lipids	LPC	-	3	2.44712e+06	1.33372e+06	1.45204e+06	667305	892190	4.02307e+06	0.0933222	0.349738	0.926367	1.06682	insig
LD	CP_vs_LD	Zmgp004718	C20H22O4	1-(4-hydroxy-3-methoxyphenyl)-7-phenyl-3,5-diheptanone	Others	Ketone compounds	-	3	425218	344326	1.06582e+06	55302.8	71453.7	63821.2	-3.26761	1.50328	0.138169	0.103837	down
LD	CP_vs_LD	Hmmn002544	C16H20O9	Ferulic acid-4-O-glucoside	Phenolic acids	Phenolic acids	117405-51-3	3	2.99471e+06	5.92304e+06	4.81723e+06	1.18195e+06	1.23742e+06	3.9748e+06	-1.10303	1.17139	0.123726	0.465539	down
LD	CP_vs_LD	mws0251	C5H6N2O2	Thymine	Nucleotides and derivatives	Nucleotides and derivatives	65-71-4	3	180031	2.67428e+06	985493	125698	76605.6	85778.7	-3.73648	1.28554	0.248466	0.0750252	down
LD	CP_vs_LD	Lmmn002179	C14H18O8	Methyl salicylate-2-O-glucoside	Phenolic acids	Phenolic acids	10019-60-0	2	444064	418991	381159	171280	68133.4	209863	-1.46956	1.3853	0.0135719	0.361093	down
LD	CP_vs_LD	mws0179	C17H20O9	Chlorogenic acid methyl ester	Phenolic acids	Phenolic acids	29708-87-0	3	2.1719e+07	6.33371e+07	4.32264e+07	7.23504e+06	1.11981e+07	1.21444e+07	-2.06878	1.43549	0.11124	0.238361	down
LD	CP_vs_LD	Lmbn001288	C5H8O4	2-Hydroxy-2-methyl-3-oxobutanoic acid*	Organic acids	Organic acids	71698-08-3	3	463969	519267	404729	120711	230874	94448.9	-1.63774	1.4469	0.00487165	0.321359	down
LD	CP_vs_LD	mws1060	C10H12N4O5	9-(Arabinosyl)hypoxanthine	Nucleotides and derivatives	Nucleotides and derivatives	7013-16-3	1	3.03718e+06	1.16476e+07	5.44546e+06	4.46755e+06	6.27905e+06	1.54789e+06	-0.711354	0.618663	0.434492	0.610747	insig
LD	CP_vs_LD	pme0040	C5H5N5	Adenine*	Nucleotides and derivatives	Nucleotides and derivatives	73-24-5	1	908132	1.50764e+06	1.2743e+06	1.3085e+06	1.26873e+06	935957	-0.0708668	0.147882	0.795281	0.952066	insig
LD	CP_vs_LD	pmd0132	C24H50NO7P	LysoPC 16:0(2n isomer)	Lipids	LPC	-	1	3.85983e+06	1.32427e+06	1.93019e+06	1.20903e+06	1.51369e+06	4.9351e+06	0.106217	0.0761243	0.905525	1.0764	insig
LD	CP_vs_LD	mws0576	C4H8O3	3-Hydroxybutyric acid	Organic acids	Organic acids	300-85-6	3	624743	2.40358e+06	1.56613e+06	783666	670677	862163	-0.987943	0.91556	0.276818	0.504196	insig
LD	CP_vs_LD	mws0014	C10H10O4	Ferulic acid*	Phenolic acids	Phenolic acids	537-98-4	3	1.28447e+07	1.03166e+07	1.33627e+07	3.66682e+06	4.46463e+06	4.17336e+06	-1.56962	1.56966	0.00989483	0.336897	down
LD	CP_vs_LD	mws0230	C4H9NO3	L-Threonine*	Amino acids and derivatives	Amino acids and derivatives	72-19-5	3	2.13733e+06	2.75631e+06	4.30793e+06	3.4626e+06	3.34616e+06	3.13581e+06	0.112031	0.494554	0.739464	1.08075	insig
LD	CP_vs_LD	pmb2928	C13H16O10	Gallic acid-4-O-glucoside	Phenolic acids	Phenolic acids	84274-52-2	3	4.1579e+07	1.90411e+07	2.06637e+07	1.04318e+07	1.37334e+07	3.22978e+07	-0.525661	0.752801	0.452578	0.694641	insig
LD	CP_vs_LD	pmb2591	C13H14N2O3	N-Acetyl-L-Tryptophan	Amino acids and derivatives	Amino acids and derivatives	1218-34-4	1	625348	1.85077e+06	2.87971e+06	299474	306067	375835	-2.44823	1.36382	0.154474	0.183235	down
LD	CP_vs_LD	MWSslk140	C7H13NO3S	N-Acetyl-L-Methionine	Amino acids and derivatives	Amino acids and derivatives	65-82-7	3	230213	346807	447521	264057	793129	124603	0.205995	0.0921949	0.825341	1.15348	insig
LD	CP_vs_LD	mws5042	C11H14N2O3	L-Glycyl-L-phenylalanine*	Amino acids and derivatives	Amino acids and derivatives	721-66-4	1	4.36835e+06	1.00304e+07	7.55547e+06	5.09349e+06	4.74472e+06	812618	-1.04353	0.908498	0.154956	0.485138	insig
LD	CP_vs_LD	mws1417	C9H7NO2	Indole-3-carboxylic acid*	Alkaloids	Plumerane	771-50-6	3	835648	1.56008e+06	1.92495e+06	3.58928e+06	2.83472e+06	2.11994e+06	0.983644	1.26757	0.0615018	1.97745	insig
LD	CP_vs_LD	pme0534	C6H12O7	Gluconic acid	Others	Saccharides	526-95-4	1	1.60077e+07	2.28258e+07	1.80071e+07	8.36317e+06	1.51186e+07	2.34853e+07	-0.275276	0.660006	0.546523	0.826292	insig
LD	CP_vs_LD	MWSmce585	C4H9NO2	Methyl 3-aminopropanoate	Amino acids and derivatives	Amino acids and derivatives	4138-35-6	3	1.91653e+07	1.7743e+07	2.05607e+07	2.15438e+07	2.19497e+07	2.22095e+07	0.193177	1.37802	0.070581	1.14328	insig
LD	CP_vs_LD	Zmzp006646	C16H12O7	Capillarisin	Others	Chromone	56365-38-9	3	213882	279616	175532	893047	1.04407e+06	411131	1.81144	1.42631	0.0957515	3.50993	up
LD	CP_vs_LD	pme2596	C8H9NO4	4-Pyridoxic acid	Others	Vitamin	82-82-6	3	413964	553665	427270	252408	288772	203197	-0.906057	1.46579	0.0218132	0.533642	insig
LD	CP_vs_LD	MWSmce579	C9H8O	Cinnamaldehyde	Phenolic acids	Phenolic acids	14371-10-9	3	260941	138776	158239	1.33317e+06	1.49964e+06	4.23653e+06	3.66335	1.50404	0.147333	12.6701	up
LD	CP_vs_LD	pme1816	C16H18O9	Neochlorogenic acid (5-O-Caffeoylquinic acid)*	Phenolic acids	Phenolic acids	906-33-2	1	3.69679e+06	1.13558e+07	8.00532e+06	1.68207e+06	2.11713e+06	6.55585e+06	-1.15492	1.05769	0.201109	0.44909	down
LD	CP_vs_LD	Lmgp000796	C8H7NO2	4-Hydroxymandelonitrile	Alkaloids	Phenolamine	13093-65-7	1	3.47175e+06	4.36558e+06	6.03384e+06	4.4961e+06	7.55575e+06	1.20563e+06	-0.0652819	0.30762	0.925068	0.955759	insig
LD	CP_vs_LD	pmb0468	C6H11NO3S	N-Formyl-L-Methionine	Amino acids and derivatives	Amino acids and derivatives	4289-98-9	3	1.16279e+07	5.57636e+06	8.93842e+06	4.75961e+06	1.63398e+06	1.37837e+06	-1.75006	1.31479	0.0514864	0.29729	down
LD	CP_vs_LD	Zmzn003953	C18H30O4	13(s)-hydroperoxy-(9z,11e,15z)-octadecatrienoic acid	Lipids	Free fatty acids	67597-26-6	1	1.48163e+06	1.65603e+06	1.44685e+06	1.14844e+06	1.80759e+06	1.60455e+06	-0.00755213	0.138843	0.971966	0.994779	insig
LD	CP_vs_LD	MWS5165	C9H14O5	Methyloxalacetic Acid Diethyl Ester	Organic acids	Organic acids	759-65-9	3	442911	267931	231207	571426	364395	177076	0.240445	0.224555	0.692148	1.18136	insig
LD	CP_vs_LD	pmp001273	C26H50NO7P	LysoPC 18:2	Lipids	LPC	-	2	2.042e+06	1.1491e+06	1.35173e+06	601924	778479	3.2787e+06	0.0364607	0.384124	0.969181	1.02559	insig
LD	CP_vs_LD	Hmqn004825	C18H30O3	Rabdosia acid A	Lipids	Free fatty acids	-	3	174207	268757	240763	122442	155532	208928	-0.489792	1.07114	0.157572	0.712128	insig
LD	CP_vs_LD	Lmbn003524	C9H16O3	9-Oxononanoic acid	Organic acids	Organic acids	2553-17-5	3	329717	491226	484432	3.95517e+06	295341	892299	1.97809	0.785245	0.3763	3.93972	insig
LD	CP_vs_LD	mws1587	C6H13NO2	L-Norleucine*	Amino acids and derivatives	Amino acids and derivatives	327-57-1	1	6.73858e+06	9.10058e+06	1.07036e+07	8.42203e+06	1.07107e+07	2.12331e+06	-0.320444	0.53359	0.578876	0.800823	insig
LD	CP_vs_LD	Lmhp008718	C25H48NO7P	LysoPC 17:2	Lipids	LPC	-	1	645861	941834	558087	296219	312695	1.35622e+06	-0.126878	0.546429	0.883052	0.915811	insig
LD	CP_vs_LD	mws0983	C20H39NO2	N-Oleoylethanolamine	Alkaloids	Alkaloids	111-58-0	2	819814	796032	761934	773242	1.64571e+06	703616	0.393118	0.579458	0.49893	1.31323	insig
LD	CP_vs_LD	Lmbn005172	C9H10O3	2,6-Dimethoxybenzaldehyde*	Phenolic acids	Phenolic acids	3392-97-0	3	531774	969127	1.12127e+06	476252	655884	444622	-0.733799	1.05979	0.17795	0.601318	insig
LD	CP_vs_LD	Zmyn005252	C17H34O3	3-Hydroxy-palmitic acid methyl ester	Lipids	Free fatty acids	51883-36-4	3	180624	396928	320857	174333	130751	129804	-1.04673	1.28585	0.12847	0.484065	down
LD	CP_vs_LD	pme2827	C16H32O	Palmitaldehyde	Lipids	Free fatty acids	629-80-1	3	3.68447e+07	3.59911e+07	3.58948e+07	4.5687e+07	4.26871e+07	4.14359e+07	0.255643	1.52577	0.0254681	1.19387	insig
LD	CP_vs_LD	zjbp110819	C19H18O4	6,7-dimethoxy-2-[2-phenylethyl]chromone	Others	Others	-	2	7.84954e+06	3.8736e+06	3.92173e+06	4.49817e+06	2.87853e+06	8.2212e+06	-0.00433723	0.123688	0.994308	0.996998	insig
LD	CP_vs_LD	mws4113	C21H22O5	3'-Hydroxy-4'-O-methylglabridin	Flavonoids	Other Flavonoids	175554-11-7	3	192415	270916	242014	223339	165806	198984	-0.262194	0.912025	0.246445	0.833819	insig
LD	CP_vs_LD	Lmyn008503	C8H16O2	Octanoic acid	Lipids	Free fatty acids	124-07-2	3	24207.1	37927.8	16330.4	44800.6	34666.4	19743.8	0.338442	0.515771	0.513244	1.26439	insig
LD	CP_vs_LD	pme3033	C4H9NO2	N,N-Dimethylglycine	Amino acids and derivatives	Amino acids and derivatives	1118-68-9	3	4.23366e+06	6.33101e+06	5.74589e+06	4.0028e+06	5.40897e+06	4.8535e+06	-0.193297	0.629973	0.420545	0.874604	insig
LD	CP_vs_LD	MWSmce257	C9H17NO5	D-Pantothenic Acid	Others	Vitamin	79-83-4	1	9.42378e+06	1.14367e+07	9.34819e+06	6.40322e+06	1.00399e+07	7.35013e+06	-0.34441	1.04104	0.185017	0.78763	insig
LD	CP_vs_LD	Lmqp000427	C6H11NO3	N-Methyl-Trans-4-Hydroxy-L-Proline	Amino acids and derivatives	Amino acids and derivatives	4252-82-8	3	613377	972444	779633	362538	510377	438722	-0.850749	1.39934	0.0611897	0.554497	insig
LD	CP_vs_LD	mws0264	C12H22O11	D-Trehalose*	Others	Saccharides	99-20-7	1	3.185e+07	2.54766e+07	3.49914e+07	2.22406e+07	2.9081e+07	4.29599e+07	0.0303615	0.0397222	0.92881	1.02127	insig
LD	CP_vs_LD	HJN086	C21H22O11	Eriodictyol-3'-O-glucoside	Flavonoids	Flavanones	-	3	267852	140448	348736	659541	356530	475476	0.978375	1.21746	0.0924745	1.97024	insig
LD	CP_vs_LD	pme3081	C8H12N2O2	4-(Aminomethyl)-5-(hydroxymethyl)-2-methylpyridin-3-ol	Alkaloids	Alkaloids	85-87-0	3	516441	901121	747461	300598	518125	396951	-0.832626	1.26045	0.0862368	0.561506	insig
LD	CP_vs_LD	Lmhp009590	C25H50NO7P	LysoPC 17:1	Lipids	LPC	-	1	2.34179e+06	1.71555e+06	2.19816e+06	1.73603e+06	1.68122e+06	7.19024e+06	0.761887	0.414064	0.510964	1.69571	insig
LD	CP_vs_LD	Lmqp002784	C7H7NO2	Salicylamide	Alkaloids	Phenolamine	65-45-2	3	482529	676204	530942	297785	1.06082e+06	332238	0.000994047	0.292965	0.998914	1.00069	insig
LD	CP_vs_LD	Lmyn007622	C18H36O5	9,10,18-Trihydroxystearic acid	Lipids	Free fatty acids	496-86-6	2	27311.7	37893.8	51133.6	47490.3	35392.6	63209.4	0.328545	0.678416	0.403554	1.25575	insig
LD	CP_vs_LD	mws0885	C7H6O4	2,4-Dihydroxybenzoic acid	Phenolic acids	Phenolic acids	89-86-1	3	4.51703e+06	5.57693e+06	2.42805e+06	1.4786e+06	5.87459e+06	4.28738e+06	-0.105305	0.304457	0.862691	0.929609	insig
LD	CP_vs_LD	pmb0789	C14H21NO8	Pyridoxine-5'-O-glucoside	Others	Vitamin	-	3	1.70161e+07	1.07446e+07	1.97062e+07	1.71692e+07	1.39966e+07	2.7364e+07	0.302248	0.558845	0.493722	1.23306	insig
LD	CP_vs_LD	Zmsp000366	C6H13NO3	Fagomine	Alkaloids	Piperidine alkaloids	53185-12-9	3	188760	247737	220541	131136	243268	138955	-0.356009	0.868178	0.320896	0.781323	insig
LD	CP_vs_LD	pmn001610	C20H36O2	Eicosadienoic acid	Lipids	Free fatty acids	5598-38-9	3	1.4525e+06	2.95239e+06	2.86474e+06	492137	1.24276e+06	1.14468e+06	-1.33603	1.26337	0.0762279	0.39611	down
LD	CP_vs_LD	pme3184	C10H14N5O6P	2'-Deoxyadenosine-5'-monophosphate	Nucleotides and derivatives	Nucleotides and derivatives	653-63-4	3	5.44877e+06	3.7287e+06	6.41179e+06	4.74098e+06	5.19557e+06	8.73659e+06	0.260412	0.510324	0.534306	1.19782	insig
LD	CP_vs_LD	MWSmce056	C11H12N2O2	DL-Tryptophan*	Amino acids and derivatives	Amino acids and derivatives	54-12-6	1	5.54666e+06	6.65029e+06	1.29135e+07	1.56815e+07	1.44396e+07	8.46836e+06	0.619918	0.996051	0.232645	1.53679	insig
LD	CP_vs_LD	Lhhp102923	C20H22O4	(7'R,8'R)-7'8'-dihydro-7'-(5'-hydroxy-3'-methoxphenyl)-3-methoxy-8'-methyl-1-(E)-propenylbenzof-uran	Lignans and Coumarins	Lignans	-	3	1.03078e+07	5.26957e+06	6.66577e+06	8.72359e+06	4.68531e+06	8.92445e+06	0.00583724	0.0104986	0.988954	1.00405	insig
LD	CP_vs_LD	MWS5206	C9H10O4	4-Hydroxyphenyllactic Acid*	Phenolic acids	Phenolic acids	306-23-0	3	189483	299292	478602	147738	291146	293435	-0.401607	0.530239	0.475517	0.757014	insig
LD	CP_vs_LD	Lmrj001341	C8H12N2O3	Cyclo(Ser-Pro)	Amino acids and derivatives	Amino acids and derivatives	-	3	649250	575020	761031	558701	1.08474e+06	70283.5	-0.212222	0.518921	0.788263	0.863206	insig
LD	CP_vs_LD	Lmbn000216	C5H8O5	3-Methylmalic acid*	Organic acids	Organic acids	152204-30-3	1	3.63781e+06	3.50864e+06	4.35253e+06	2.27652e+06	2.68505e+06	1.9723e+06	-0.729775	1.4396	0.0117431	0.602998	insig
LD	CP_vs_LD	mws0126	C26H54NO7P	LysoPC 18:0	Lipids	LPC	19420-57-6	2	2.79084e+07	1.16643e+07	1.41585e+07	7.55508e+06	7.38776e+06	3.2682e+07	-0.174046	0.468657	0.847778	0.886354	insig
LD	CP_vs_LD	mws0972	C6H12O3	6-Hydroxyhexanoic acid	Organic acids	Organic acids	1191-25-9	3	291030	2.86452e+06	1.81171e+06	2.02698e+06	449334	561475	-0.709425	0.332483	0.520804	0.611564	insig
LD	CP_vs_LD	mws0921	C9H10O2	p-Coumaryl alcohol	Phenolic acids	Phenolic acids	3690-05-9	3	1.58047e+06	985855	1.10416e+06	1.63324e+06	2.6342e+06	2.08437e+06	0.791194	1.30679	0.0704729	1.73051	insig
LD	CP_vs_LD	pme2828	C6H5NO3	4-Nitrophenol	Phenolic acids	Phenolic acids	100-02-7	3	7.46974e+06	7.90442e+06	9.45375e+06	1.48238e+07	1.09258e+07	2.26098e+07	0.961833	1.28976	0.146039	1.94778	insig
LD	CP_vs_LD	pmb3056	C16H20O9	Homovanilloylquinic acid	Phenolic acids	Phenolic acids	-	3	133937	190029	186407	120745	200960	147792	-0.12044	0.372885	0.671956	0.919907	insig
LD	CP_vs_LD	mws0889	C4H8O5	D-Threonic Acid	Others	Saccharides	3909-12-4	1	1.2073e+06	1.82157e+06	1.54526e+06	555502	1.35256e+06	2.06232e+06	-0.204217	0.525978	0.700957	0.86801	insig
LD	CP_vs_LD	mws1002	C17H14O8	Syringetin	Flavonoids	Flavonols	4423-37-4	3	85217.1	121670	56999.5	76000.9	104780	44688.6	-0.226982	0.399004	0.642382	0.85442	insig
LD	CP_vs_LD	MWSHY0017	C15H12O5	Naringenin (5,7,4'-Trihydroxyflavanone)	Flavonoids	Flavanones	480-41-1	3	212962	134245	112402	899627	1.73376e+06	255462	2.65202	1.31349	0.198435	6.28546	up
LD	CP_vs_LD	pma1303	C24H46NO7P	LysoPC 16:2	Lipids	LPC	-	3	429553	581064	508811	186314	190257	750062	-0.431511	0.824815	0.560122	0.741485	insig
LD	CP_vs_LD	pme3337	C14H17N5O8	Succinyladenosine	Nucleotides and derivatives	Nucleotides and derivatives	4542-23-8	1	348304	431197	455889	1.06284e+06	1.30204e+06	144296	1.02225	0.443891	0.351827	2.03108	insig
LD	CP_vs_LD	pme1974	C3H4O3	Pyruvic acid	Organic acids	Organic acids	127-17-3	3	345850	325518	313219	205948	281128	220953	-0.47571	1.37816	0.0415262	0.719113	insig
LD	CP_vs_LD	MWSmce165	C6H14O5	L-Fucitol	Others	Saccharides	13074-06-1	3	1.96107e+06	3.72881e+06	2.45131e+06	1.29767e+06	2.17486e+06	2.91982e+06	-0.348894	0.672474	0.455523	0.785186	insig
LD	CP_vs_LD	Lmhp008742	C28H48NO7P	LysoPC 20:5	Lipids	LPC	162440-04-2	3	9	187743	60071.9	26057.9	34289.1	12764.3	-1.76115	0.395572	0.403209	0.295013	insig
LD	CP_vs_LD	mws0024	C7H6O5	Gallic acid	Phenolic acids	Phenolic acids	149-91-7	3	2.89468e+06	5.61605e+06	4.09159e+06	1.64352e+06	1.31323e+06	1.75453e+06	-1.4195	1.48169	0.0752911	0.373842	down
LD	CP_vs_LD	mws0668	C10H12N4O6	Xanthosine	Nucleotides and derivatives	Nucleotides and derivatives	146-80-5	1	6.93592e+06	1.22685e+07	1.17343e+07	1.34895e+07	1.17853e+07	8.13257e+06	0.11076	0.31896	0.740554	1.0798	insig
LD	CP_vs_LD	Lmbn013410	C14H22O	2,4-Di-Tert-Butylphenol*	Phenolic acids	Phenolic acids	96-76-4	1	127134	107587	131846	96939.9	104262	113741	-0.218988	1.09946	0.135869	0.859168	insig
LD	CP_vs_LD	MWS0687	C7H8N2O2	1-Methyl-6-Oxo-1,6-Dihydropyridine-3-Carboxamide	Alkaloids	Pyridine alkaloids	701-44-0	3	666645	1.02783e+06	828504	888604	786897	115345	-0.494487	0.657445	0.430012	0.709814	insig
LD	CP_vs_LD	Zmdp000376	C5H11N3O	4-Guanidinobutanal	Others	Aldehyde compounds	-	1	8.27554e+06	7.58803e+06	1.91354e+07	2.11133e+07	2.34069e+07	1.24864e+07	0.703816	1.04095	0.21746	1.62881	insig
LD	CP_vs_LD	pmp001201	C7H15NO3	5-Aminocycloheptane-1,2,3-triol	Alkaloids	Alkaloids	-	3	696446	749142	754583	722463	633124	628311	-0.149277	1.12142	0.129231	0.901702	insig
LD	CP_vs_LD	mws0043	C21H22O8	Nobiletin (5,6,7,8,3',4'-Hexamethoxyflavone)	Flavonoids	Flavones	478-01-3	2	132212	94066.9	89715.1	179036	376336	369420	1.54923	1.40786	0.0825086	2.92661	up
LD	CP_vs_LD	pme0257	C4H4N2O2	Uracil	Nucleotides and derivatives	Nucleotides and derivatives	66-22-8	3	3.47221e+06	3.76646e+06	4.39037e+06	2.2505e+06	3.34521e+06	2.06738e+06	-0.601734	1.24865	0.0596424	0.658962	insig
LD	CP_vs_LD	Lmhp010515	C25H52NO7P	LysoPC 17:0(2n isomer)	Lipids	LPC	-	1	6.75436e+06	6.04993e+06	8.51494e+06	2.32993e+06	1.6844e+06	6.82595e+06	-0.975753	1.1495	0.150725	0.508475	insig
LD	CP_vs_LD	Lmyn003835	C14H10O7	4-(3,4,5-Trihydroxybenzoxy)benzoic acid	Phenolic acids	Phenolic acids	-	3	57074.6	86847.7	66495.3	87712.8	74117.2	71183.6	0.147158	0.59248	0.508837	1.10739	insig
LD	CP_vs_LD	MWS1743	C15H20O	alpha-hexylcinnamaldehyde	Phenolic acids	Phenolic acids	101-86-0	3	9	9	9	64325.2	68471.9	134096	13.271	1.59883	0.0588899	9884.93	up
LD	CP_vs_LD	Lmbn009444	C18H34O3	Ricinoleic acid	Lipids	Free fatty acids	141-22-0	3	630331	1.05658e+06	886143	688455	414367	660476	-0.545206	1.06522	0.157378	0.685294	insig
LD	CP_vs_LD	MWS2070	C10H12O3	Propyl 4-hydroxybenzoate	Phenolic acids	Phenolic acids	94-13-3	3	27093.5	32188.1	96052.7	82039.1	101554	73655.5	0.727786	1.06159	0.261982	1.6561	insig
LD	CP_vs_LD	Lmbn005822	C18H34O4	9,10-DHOME; (12Z)-9,10-Dihydroxyoctadec-12-enoic acid	Lipids	Free fatty acids	263399-34-4	3	102960	135655	132057	6172.72	8621.2	34323.7	-2.91583	1.47514	0.00156566	0.13251	down
LD	CP_vs_LD	Lmdn001560	C15H22O9	6-DeoxyCatalpol	Terpenoids	Monoterpenoids	99499-99-7	3	372676	345450	571766	460694	332022	529026	0.0351901	0.136915	0.913717	1.02469	insig
LD	CP_vs_LD	mws1333	C12H22O11	Melibiose	Others	Saccharides	585-99-9	1	2.01437e+07	1.50194e+07	2.10934e+07	1.3653e+07	1.69212e+07	2.62703e+07	0.015002	0.0746659	0.965971	1.01045	insig
LD	CP_vs_LD	MWSslk108	C9H17NO4	O-Acetyl-L-carnitine	Alkaloids	Alkaloids	3040-38-8	3	8.91295e+06	1.6484e+07	1.27587e+07	2.28032e+06	2.58151e+06	3.83259e+06	-2.13374	1.53946	0.0407963	0.227867	down
LD	CP_vs_LD	pmb0197	C11H15N5O5	N7-Methylguanosine	Nucleotides and derivatives	Nucleotides and derivatives	20244-86-4	3	2.15986e+06	3.05714e+06	2.42125e+06	2.64744e+06	1.75649e+06	482945	-0.644329	0.817262	0.280741	0.63979	insig
LD	CP_vs_LD	MWSmce582	C6H9NO3	Methyl L-pyroglutamate	Alkaloids	Pyrrole alkaloids	4931-66-2	3	419557	348494	1.14725e+06	1.40834e+06	2.07362e+06	321593	0.989781	0.694956	0.35218	1.98588	insig
LD	CP_vs_LD	Hmlp003129	C20H22O6	Matairesinol	Lignans and Coumarins	Lignans	580-72-3	3	885133	1.21676e+06	1.08434e+06	172932	193838	462133	-1.94257	1.4831	0.0042389	0.260152	down
LD	CP_vs_LD	Lskp211249	C22H26O6	epieudesmin	Lignans and Coumarins	Lignans	-	3	3.54771e+06	2.0013e+06	2.71596e+06	4.23773e+06	2.1742e+06	4.86594e+06	0.448412	0.665424	0.355786	1.36454	insig
LD	CP_vs_LD	pmb0818	C11H11NO3	Methoxyindoleacetic acid	Alkaloids	Plumerane	3471-31-6	3	1.00173e+07	1.19358e+07	2.67395e+07	3.3009e+07	3.1856e+07	1.86806e+07	0.778862	1.09578	0.173815	1.71578	insig
LD	CP_vs_LD	pmb2319	C23H48NO7P	LysoPC 15:0	Lipids	LPC	108273-89-8	2	3.08519e+06	1.37186e+06	1.98247e+06	2.34698e+06	1.62285e+06	8.40278e+06	0.942123	0.566847	0.456717	1.92135	insig
LD	CP_vs_LD	pmp001295	C12H17NO5	Radicamine A	Alkaloids	Pyrrole alkaloids	431981-74-7	1	2.10556e+06	1.4955e+06	1.72507e+06	408680	2.23227e+06	324726	-0.844726	0.960495	0.333097	0.556817	insig
LD	CP_vs_LD	mws0263	C5H7NO3	5-Oxo-L-Proline*	Amino acids and derivatives	Amino acids and derivatives	98-79-3	1	168421	243092	912783	863806	1.00886e+06	204093	0.649105	0.611021	0.5047	1.5682	insig
LD	CP_vs_LD	mws1336	C7H7NO2	4-Aminobenzoic acid	Phenolic acids	Phenolic acids	150-13-0	3	557503	546157	479313	277179	833362	287012	-0.179733	0.520683	0.76959	0.882866	insig
LD	CP_vs_LD	Zmyn000230	C5H8O5	2-Dehydro-3-deoxy-L-arabinonate*	Others	Saccharides	-	1	3.60361e+06	3.51131e+06	4.37715e+06	2.25117e+06	2.52792e+06	1.99829e+06	-0.761837	1.47829	0.0138667	0.589745	insig
LD	CP_vs_LD	pme0500	C18H32O16	D-Melezitose	Others	Saccharides	597-12-6	3	6.31741e+06	5.0795e+06	5.81009e+06	5.4103e+06	8.34945e+06	1.18947e+07	0.576215	0.93681	0.269967	1.49093	insig
LD	CP_vs_LD	MWS4296	C11H14N2O3	Glycylphenylalanine*	Amino acids and derivatives	Amino acids and derivatives	3321-03-7	1	1.69289e+06	2.79033e+06	3.10596e+06	1.91491e+06	2.19415e+06	263779	-0.795373	0.785426	0.227825	0.576194	insig
LD	CP_vs_LD	Hmqp006023	C20H36O3	Ethyl 9-Hydroxy-10,12-octadecadienoic acid	Lipids	Free fatty acids	-	3	249358	249833	236934	238556	484377	194800	0.318122	0.431192	0.571088	1.24671	insig
LD	CP_vs_LD	pme1975	C3H4O4	Malonic acid	Organic acids	Organic acids	141-82-2	3	8.93439e+06	9.45409e+06	9.90658e+06	7.57551e+06	5.93939e+06	4.94783e+06	-0.615934	1.36838	0.0378908	0.652507	insig
LD	CP_vs_LD	Smcp000882	C15H21NO7	N-benzoyl-2-aminoethyl-β-D-glucopyranoside	Alkaloids	Alkaloids	-	1	1.56082e+07	1.07703e+07	1.02825e+07	6.78977e+06	1.3839e+07	3.39117e+06	-0.610012	0.849124	0.313771	0.655191	insig
LD	CP_vs_LD	Cmsn001914	C25H34O12	7R,8S-erythro-3',4,9,9'-tetrahydroxy-3-methoxy-8-O-4'-neolignan-7-O-glucopyr-anoside,	Lignans and Coumarins	Lignans	-	2	4.50904e+06	6.90467e+06	5.76277e+06	4.1013e+06	4.14665e+06	5.14501e+06	-0.358959	1.05627	0.203063	0.779727	insig
LD	CP_vs_LD	mws0520	C11H13NO4	N-Acetyl-L-tyrosine	Amino acids and derivatives	Amino acids and derivatives	537-55-3	3	357259	1.47101e+06	2.23427e+06	258294	310089	604609	-1.79219	1.05092	0.215941	0.288734	down
LD	CP_vs_LD	mws0712	C5H9NO3	N-Propionylglycine	Amino acids and derivatives	Amino acids and derivatives	21709-90-0	3	848408	1.96968e+06	1.57417e+06	443134	1.04541e+06	420184	-1.20235	1.17981	0.112411	0.434566	down
LD	CP_vs_LD	Hmln002597	C10H9NaO4	Sodium ferulate	Phenolic acids	Phenolic acids	24276-84-4	3	67814.9	256703	225979	5481.1	402890	37873.6	-0.3029	0.692152	0.821259	0.810621	insig
LD	CP_vs_LD	MWSmce536	C6H6O3	Methyl 2-furoate	Organic acids	Organic acids	611-13-2	3	184860	225411	125371	187831	95552.1	128370	-0.379492	0.783572	0.356889	0.768708	insig
LD	CP_vs_LD	MWSmce675	C12H16O7	Arbutin*	Phenolic acids	Phenolic acids	497-76-7	3	251163	183598	253737	328747	130596	460628	0.418136	0.322736	0.508534	1.3362	insig
LD	CP_vs_LD	MWS0552	C15H28O2	Cis-10-Pentadecenoic Acid(C15: 1)	Lipids	Free fatty acids	84743-29-3	2	532318	242284	184975	127435	154578	161765	-1.11256	1.17142	0.250173	0.462473	down
LD	CP_vs_LD	mws1509	C13H10O3	Phenyl salicylate	Phenolic acids	Phenolic acids	118-55-8	3	431152	209207	136080	48307.7	24236.6	149780	-1.8042	1.23848	0.161269	0.286339	down
LD	CP_vs_LD	Hmln003169	C21H24O7	Trachelogenin	Lignans and Coumarins	Lignans	34209-69-3	3	422413	386649	363952	376685	438133	773712	0.437473	0.748711	0.378249	1.35423	insig
LD	CP_vs_LD	YC512112	C16H24O5N2	Anabasine-glucoside	Alkaloids	Pyridine alkaloids	-	3	1.5046e+06	1.68757e+06	1.63412e+06	1.15536e+06	1.05947e+06	1.03285e+06	-0.571504	1.55485	0.00218946	0.672915	insig
LD	CP_vs_LD	pme1187	C10H14N2O6	5-Methyluridine	Nucleotides and derivatives	Nucleotides and derivatives	1463-10-1	3	69444.7	158127	96289.7	121851	126177	16389.5	-0.292557	0.4719	0.680983	0.816454	insig
LD	CP_vs_LD	Lmmp001410	C13H20N2O3	Dihydrocaffeoylputrescine	Alkaloids	Phenolamine	-	3	3.72216e+06	5.53586e+06	3.24004e+06	2.51995e+06	3.47051e+06	547547	-0.934781	0.928002	0.15067	0.523122	insig
LD	CP_vs_LD	Zmjp000966	C10H13N5O4	Vidarabine	Nucleotides and derivatives	Nucleotides and derivatives	5536-17-4	2	972390	1.2973e+06	1.16352e+06	1.40618e+06	1.36335e+06	358459	-0.134325	0.381549	0.798239	0.911096	insig
LD	CP_vs_LD	Lmmn000806	C5H8O4	Dimethylmalonic acid*	Organic acids	Organic acids	595-46-0	3	413608	513393	425386	123536	211165	105351	-1.61976	1.4898	0.00258971	0.325389	down
LD	CP_vs_LD	Zmln002252	C10H8O6	Sideretin (5,7,8-Trihydroxy-6-methoxycoumarin)	Lignans and Coumarins	Coumarins	-	3	621314	600304	618632	2.38681e+06	1.64359e+06	1.80601e+06	1.66518	1.57484	0.0274173	3.17153	up
LD	CP_vs_LD	MWSmce083	C11H12O4	Ferulic acid methyl ester	Phenolic acids	Phenolic acids	2309-07-1	3	85663.8	102673	125709	16689.8	20849.4	16610.4	-2.53596	1.57717	0.0163613	0.172425	down
LD	CP_vs_LD	Hmhn003067	C15H18O8	Phenylpropionic acid-O-β-D-glucopyranoside	Phenolic acids	Phenolic acids	-	1	649521	488192	622655	491339	301853	191797	-0.837696	1.16815	0.0781387	0.559536	insig
LD	CP_vs_LD	Lmbn002072	C7H12O4	2-Propylsuccinic acid*	Organic acids	Organic acids	618-57-5	3	198192	293242	151655	163902	104381	80412.8	-0.88305	1.19465	0.128863	0.54222	insig
LD	CP_vs_LD	pme0230	C10H13N5O4	Adenosine	Nucleotides and derivatives	Nucleotides and derivatives	58-61-7	1	1.01069e+06	1.37753e+06	1.13638e+06	1.46145e+06	1.28319e+06	352100	-0.18671	0.440388	0.724919	0.878607	insig
LD	CP_vs_LD	pmb0764	C6H9NOS	4-Methyl-5-thiazoleethanol	Others	Others	137-00-8	3	898414	2.75801e+06	1.51409e+06	548231	972891	641361	-1.25762	1.18864	0.203574	0.418233	down
LD	CP_vs_LD	pmd0160	C21H44NO7P	LysoPE 16:0(2n isomer)	Lipids	LPE	-	3	2.53173e+06	1.24338e+06	1.45948e+06	1.3069e+06	1.21039e+06	4.40405e+06	0.402976	0.190968	0.656056	1.32223	insig
LD	CP_vs_LD	mws1075	C10H8O3	7-Methoxycoumarin	Lignans and Coumarins	Coumarins	531-59-9	3	1.18445e+06	1.03965e+06	868963	584177	494638	584302	-0.895148	1.53431	0.0254712	0.537692	insig
LD	CP_vs_LD	Zmhp003514	C16H12O6	6,7,8-Tetrahydroxy-5-methoxyflavone*	Flavonoids	Flavones	-	3	284996	198612	750577	3.47366e+06	4.96898e+06	1.95079e+06	3.07404	1.5029	0.0676169	8.4213	up
LD	CP_vs_LD	Zmtn001464	C10H7NO4	4,8-Dihydroxyquinoline-2-carboxylic acid	Organic acids	Organic acids	59-00-7	3	113662	277594	314854	315345	311186	172691	0.178701	0.407532	0.710899	1.13186	insig
LD	CP_vs_LD	ML10172161	C3H4O4	Hydroxypyruvic acid*	Organic acids	Organic acids	1113-60-6	3	380115	704657	690884	354109	335886	335226	-0.792417	1.24938	0.141683	0.577376	insig
LD	CP_vs_LD	mws2104	C7H14O6	D-Pinitol	Others	Saccharides	10284-63-6	3	159289	316436	258957	67154.9	151731	294204	-0.517905	0.769877	0.417212	0.698385	insig
LD	CP_vs_LD	pmb0790	C20H31NO13	Pyridoxine-5'-O-diglucoside	Others	Vitamin	-	3	9	9	9	97487.3	93982.7	188008	13.7788	1.59928	0.054412	14054.8	up
LD	CP_vs_LD	YC512118	C18H35NO	Oleamide (9-Octadecenamide)	Lipids	Free fatty acids	301-02-0	3	1.38308e+06	2.40701e+06	1.91523e+06	364486	654225	422969	-1.98456	1.51407	0.0320155	0.25269	down
LD	CP_vs_LD	MWS1839	C9H10O3	Ethylparaben	Phenolic acids	Phenolic acids	120-47-8	3	103995	409506	279741	21420	38607.5	57609.4	-2.75342	1.42162	0.124059	0.148299	down
LD	CP_vs_LD	MWSmce461	C4H7NO2	L-Azetidine-2-carboxylic acid*	Alkaloids	Alkaloids	2133-34-8	3	781778	1.39686e+06	2.11872e+06	1.09603e+06	1.22748e+06	1.31222e+06	-0.241204	0.216001	0.627373	0.846039	insig
LD	CP_vs_LD	Lmmp003109	C16H16O6	3'-O-Methyl-epicatechin	Flavonoids	Flavanols	76549-34-3	3	258650	81800.1	122909	4.30764e+06	758617	953102	3.69941	1.41691	0.248986	12.9907	up
LD	CP_vs_LD	pmf0174	C10H22O	1-Decanol	Others	Saccharides	112-30-1	3	5.95848e+06	5.87143e+06	6.4727e+06	7.55148e+06	5.50457e+06	5.57618e+06	0.0257506	0.0889679	0.887373	1.01801	insig
LD	CP_vs_LD	mws0097	C20H22O6	Pinoresinol*	Lignans and Coumarins	Lignans	487-36-5	1	1.24565e+07	1.61873e+07	1.94052e+07	3.68678e+06	5.16685e+06	1.08144e+07	-1.28866	1.33106	0.0332265	0.409332	down
LD	CP_vs_LD	Lmbp000123	C6H13NO2S	L-Homomethionine	Amino acids and derivatives	Amino acids and derivatives	25148-30-5	3	351368	848767	866710	517205	197522	21737.8	-1.48874	0.969887	0.118763	0.356323	insig
LD	CP_vs_LD	pme0014	C5H9NO4	L-Glutamic acid	Amino acids and derivatives	Amino acids and derivatives	56-86-0	3	1.98309e+07	3.36125e+07	4.30253e+07	1.93368e+07	1.99288e+07	3.54081e+07	-0.369462	0.619422	0.445791	0.774071	insig
LD	CP_vs_LD	Lhmp110108	C17H24O9	1-((Pentanoyl)phloroglucinyl]-β-D-glucopyranoside	Others	Others	-	3	697364	583485	358386	1.96999e+06	1.45063e+06	1.01111e+06	1.43485	1.39735	0.0647918	2.70354	up
LD	CP_vs_LD	Hmsp003093	C9H6O4	3,7-Dihydroxychromen-4-one	Others	Chromone	-	3	1.25489e+06	1.22797e+06	1.2138e+06	2.57344e+06	2.29226e+06	2.379e+06	0.970702	1.59381	0.0042374	1.95979	insig
LD	CP_vs_LD	Zmsn110105	C10H16O9	Rumexobtusifolius	Others	Others	-	3	400041	497744	247955	460703	351921	518077	0.215905	0.494584	0.525125	1.16143	insig
LD	CP_vs_LD	mws1155	C6H14O6	D-Mannitol*	Others	Saccharides	69-65-8	1	5.95414e+06	4.93937e+06	4.78969e+06	1.4811e+06	2.5124e+06	2.67373e+06	-1.23406	1.4722	0.00454637	0.425119	down
LD	CP_vs_LD	pme3200	C2H7N3	1-Methylguanidine	Alkaloids	Alkaloids	471-29-4	3	266293	281922	365441	247635	286311	233271	-0.252014	0.894751	0.253562	0.839723	insig
LD	CP_vs_LD	pme3154	C6H12O4	Mevalonic acid	Organic acids	Organic acids	150-97-0	3	497774	9	1.1562e+06	308760	9	9	-2.4213	0.54636	0.31128	0.186687	insig
LD	CP_vs_LD	Hmqp005455	C18H32O3	15(R)-Hydroxylinoleic Acid*	Lipids	Free fatty acids	177931-23-6	3	2.05719e+06	2.37661e+06	2.0987e+06	736517	594031	1.4017e+06	-1.25755	1.42854	0.0239937	0.418254	down
LD	CP_vs_LD	Jmwn002172	C14H20O8	3,4-dihydroxyphenylethanol-β-D-glucopyranoside	Phenolic acids	Phenolic acids	-	3	3.29673e+06	2.51263e+06	2.49952e+06	421835	356635	909102	-2.29971	1.52579	0.00369406	0.203105	down
LD	CP_vs_LD	pmb2792	C18H30O3	13-Hydroxy-6,9,11-octadecatrienoic acid	Lipids	Free fatty acids	74784-20-6	3	140104	135192	126212	123153	141620	143473	0.0240146	0.168223	0.786398	1.01678	insig
LD	CP_vs_LD	Zmdp001663	C10H18N2O5S	γ-glutamylmethionine	Amino acids and derivatives	Amino acids and derivatives	17663-87-5	3	342282	939133	1.3501e+06	233186	277927	150520	-1.99179	1.28225	0.151903	0.251427	down
LD	CP_vs_LD	pme3007	C9H14N2O12P2	Uridine 5'-diphosphate	Nucleotides and derivatives	Nucleotides and derivatives	27821-45-0	3	276059	157639	398171	239250	68089.4	190879	-0.739579	0.822258	0.271906	0.598914	insig
LD	CP_vs_LD	pmb0880	C23H48NO7P	LysoPE 18:0(2n isomer)	Lipids	LPE	-	3	82429.6	200118	123314	39613	50265.6	105379	-1.05561	1.15308	0.171097	0.481094	down
LD	CP_vs_LD	pmb0981	C10H14N5O7P	Adenosine 5'-monophosphate	Nucleotides and derivatives	Nucleotides and derivatives	61-19-8	3	2.54488e+06	1.16959e+06	1.49941e+06	1.54821e+06	1.68167e+06	3.54586e+06	0.378022	0.496463	0.540272	1.29956	insig
LD	CP_vs_LD	mws0884	C10H12N5O6P	Cyclic 3',5'-Adenylic acid	Nucleotides and derivatives	Nucleotides and derivatives	60-92-4	1	4.08347e+07	4.67608e+07	4.90056e+07	1.59431e+07	2.35444e+07	4.91743e+06	-1.62118	1.26722	0.0168008	0.325069	down
LD	CP_vs_LD	MWSslk106	C8H11N	2-Phenylethylamine	Alkaloids	Benzylphenylethylamine alkaloids	156-28-5	3	397502	483225	635857	395113	385949	114101	-0.760603	0.914417	0.152843	0.59025	insig
LD	CP_vs_LD	pmb0069	C7H7NO	Benzamide	Phenolic acids	Phenolic acids	55-21-0	3	350020	461358	833508	371801	399813	88976.5	-0.934588	0.865037	0.222408	0.523192	insig
LD	CP_vs_LD	mws0011	C17H24O9	Syringin	Phenolic acids	Phenolic acids	118-34-3	2	794136	647805	1.62212e+06	1.68401e+06	919063	2.89004e+06	0.842177	0.873238	0.299695	1.79275	insig
LD	CP_vs_LD	Zmyn005026	C18H36O2	16-Methylheptadecanoic acid	Lipids	Free fatty acids	2724-58-5	3	4.22388e+07	3.92906e+07	4.87898e+07	5.46372e+07	4.83491e+07	5.11373e+07	0.242038	1.25221	0.0874825	1.18266	insig
LD	CP_vs_LD	mws2623	C18H34O2	11-Octadecanoic acid(Vaccenic acid)	Lipids	Free fatty acids	506-17-2	1	1.19055e+07	2.26559e+07	2.39995e+07	6.85937e+06	1.19974e+07	1.2491e+07	-0.901577	1.1543	0.126245	0.535301	insig
LD	CP_vs_LD	pme2244	C11H11NO2	3-Indolepropionic acid	Alkaloids	Plumerane	830-96-6	3	904727	1.03429e+06	2.15639e+06	2.74827e+06	2.57206e+06	1.56645e+06	0.749826	1.11199	0.161396	1.68159	insig
LD	CP_vs_LD	MWS1933	C10H11NO3	N-(2-Methylbenzoyl)glycine	Amino acids and derivatives	Amino acids and derivatives	42013-20-7	3	7.43482e+06	2.7191e+06	3.5133e+06	1.1698e+07	6.83162e+06	1.12176e+07	1.12204	1.23149	0.0655409	2.17654	up
LD	CP_vs_LD	Lmbn004685	C18H32O4	5S,8R-DiHODE; (5S,8R,9Z,12Z)-5,8-Dihydroxyoctadeca-9,12-dienoate	Lipids	Free fatty acids	-	3	46013	53012.5	49439.3	47451.2	42489.8	58425.5	-0.00095602	0.116419	0.995336	0.999338	insig
LD	CP_vs_LD	pmc0960	C28H50NO7P	LysoPC 20:4	Lipids	LPC	-	3	91286.4	218385	146138	55008.9	233447	126283	-0.136228	0.319297	0.841158	0.909895	insig
LD	CP_vs_LD	MWSmce539	C18H34O4	Dibutyl sebacate	Lipids	Free fatty acids	109-43-3	3	32122.1	168578	90275	107833	45241.4	50496.2	-0.515363	0.329491	0.558441	0.699617	insig
LD	CP_vs_LD	mws0748	C16H18O9	1-Caffeoylquinic acid*	Phenolic acids	Phenolic acids	1241-87-8	1	1.4773e+06	6.71678e+06	6.95299e+06	2.78644e+06	3.18091e+06	2.15212e+07	0.859792	0.287064	0.579688	1.81478	insig
LD	CP_vs_LD	pme2125	C18H32O16	Raffinose	Others	Saccharides	512-69-6	3	1.35113e+07	6.78302e+06	5.59e+06	1.19716e+07	1.38185e+07	3.09693e+07	1.13278	1.07496	0.224978	2.19281	up
LD	CP_vs_LD	MWSslk083	C9H12O4	4-Hydroxy-3,5-dimethoxybenzyl alcohol	Phenolic acids	Phenolic acids	530-56-3	3	27196.6	28132.3	44727.7	50128.1	35161.8	35244.1	0.268625	0.765039	0.418578	1.20466	insig
LD	CP_vs_LD	mws0371	C22H32O2	Cis-4,7,10,13,16,19-Docosahexaenoic Acid	Lipids	Free fatty acids	6217-54-5	3	20109.6	35382.5	34750.9	25758.7	29861.2	27976.9	-0.110367	0.184575	0.704033	0.926353	insig
LD	CP_vs_LD	pmn001690	C16H24O7	3-Hydroxy-4-isopropylbenzylalcohol-3-O-glucoside	Phenolic acids	Phenolic acids	-	3	9.05538e+06	6.52779e+06	9.59448e+06	9.24766e+06	6.14987e+06	1.46382e+07	0.254538	0.339026	0.591435	1.19295	insig
LD	CP_vs_LD	Hmmp004965	C22H22O11	Diosmetin-7-O-glucoside*	Flavonoids	Flavones	20126-59-4	3	1.3927e+06	389156	1.11767e+06	6.07403e+06	1.10498e+07	8.04839e+06	3.11794	1.514	0.0315149	8.68147	up
LD	CP_vs_LD	Hmqp005411	C18H32O3	9-Oxo-12Z-Octadecenoic acid*	Lipids	Free fatty acids	112543-32-5	3	2.18919e+06	2.47306e+06	2.23426e+06	746440	609111	1.4111e+06	-1.31772	1.44729	0.0210853	0.401167	down
LD	CP_vs_LD	pme1210	C5H11NO2S	L-Methionine	Amino acids and derivatives	Amino acids and derivatives	63-68-3	1	2.8625e+06	3.6557e+06	4.96769e+06	4.01785e+06	7.72241e+06	1.16969e+06	0.168622	0.106039	0.830543	1.12398	insig
LD	CP_vs_LD	mws0914	C15H12O5	3,5,7-Trihydroxyflavanone (Pinobanksin)*	Flavonoids	Flavanonols	548-82-3	3	84705	51468.2	48787.3	422830	890787	95252.5	2.92925	1.28268	0.218963	7.61713	up
LD	CP_vs_LD	mws0671	C4H9NO3	L-Homoserine*	Amino acids and derivatives	Amino acids and derivatives	672-15-1	3	2.13407e+06	2.7845e+06	3.79157e+06	3.73576e+06	2.94975e+06	2.98093e+06	0.150288	0.561306	0.599927	1.10979	insig
LD	CP_vs_LD	pmb0501	C5H14N4	Agmatine	Alkaloids	Alkaloids	306-60-5	3	989236	2.14867e+06	2.0905e+06	1.13952e+06	1.8036e+06	622819	-0.552089	0.701005	0.337994	0.682032	insig
LD	CP_vs_LD	mws0009	C10H10O3	Coniferaldehyde	Phenolic acids	Phenolic acids	20649-42-7	1	1.13975e+06	920934	995283	470754	394459	1.30925e+06	-0.490967	0.90599	0.422807	0.711548	insig
LD	CP_vs_LD	mws2108	C16H18O9	Cryptochlorogenic acid (4-O-Caffeoylquinic acid)*	Phenolic acids	Phenolic acids	905-99-7	1	3.9672e+06	1.17113e+07	9.8968e+06	1.68493e+06	1954582	6.57225e+06	-1.32452	1.12091	0.15386	0.399282	down
LD	CP_vs_LD	MWS0811	C6H11NO2	L-Pipecolic Acid	Organic acids	Organic acids	3105-95-1	1	2.51385e+06	1.93092e+06	3.99125e+06	5.04884e+06	7.38127e+06	4.08128e+06	0.968826	1.3009	0.092831	1.95725	insig
LD	CP_vs_LD	MWS0813	C5H7NO3	5-Oxoproline*	Amino acids and derivatives	Amino acids and derivatives	149-87-1	1	215464	244112	858818	912741	1.01284e+06	195301	0.685881	0.578413	0.467469	1.60868	insig
LD	CP_vs_LD	MWS5083	C17H21N4O9P	Flavin Single Nucleotide(FMN)	Nucleotides and derivatives	Nucleotides and derivatives	6184-17-4	3	1.0017e+06	1.16325e+06	1.17417e+06	3.91593e+06	1.26444e+06	1.39387e+06	0.977356	0.964103	0.337779	1.96885	insig
LD	CP_vs_LD	pme1228	C11H12N2O3	5-Hydroxy-L-tryptophan	Amino acids and derivatives	Amino acids and derivatives	56-69-9	3	239893	249943	415741	451308	474859	319934	0.460513	1.04578	0.20498	1.37603	insig
LD	CP_vs_LD	Lmtn001630	C14H19NO7	2-Glucosyloxy-2-phenylacetic acid amide	Alkaloids	Alkaloids	-	3	180750	145522	197907	87643	82549.9	184116	-0.565051	1.04652	0.223505	0.675932	insig
LD	CP_vs_LD	pmb0490	C13H18N2O2	p-Coumaroylputrescine	Alkaloids	Phenolamine	34136-53-3	3	5.91747e+06	3.75394e+06	2.20556e+06	1.75782e+06	798642	2.37419e+06	-1.26832	1.19479	0.152211	0.415143	down
LD	CP_vs_LD	pme0075	C7H11NO5	N-Acetyl-L-glutamic acid	Amino acids and derivatives	Amino acids and derivatives	1188-37-0	3	585138	2.18841e+06	2.93456e+06	227725	283123	633064	-2.31904	1.27157	0.155428	0.200401	down
LD	CP_vs_LD	mws0383	C17H32O2	10-Heptadecenoic Acid	Lipids	Free fatty acids	29743-97-3	3	267299	298558	308855	251567	274948	296197	-0.088422	0.7035	0.388968	0.940551	insig
LD	CP_vs_LD	Zmjp000182	C7H16N4O2	N-Monomethyl-L-arginine*	Amino acids and derivatives	Amino acids and derivatives	17035-90-4	1	1.91283e+07	2.10683e+07	2.74572e+07	27762445	4.62682e+07	1.5305e+07	0.401066	0.497953	0.510375	1.32048	insig
LD	CP_vs_LD	Zmhn001358	C13H16O8	4-O-Glucosyl-4-hydroxybenzoic acid	Phenolic acids	Phenolic acids	-	3	1.34498e+06	595592	723305	335824	168477	548657	-1.33908	1.2364	0.131577	0.395272	down
LD	CP_vs_LD	MWSmce712	C10H12O2	Ethyl phenylacetate	Phenolic acids	Phenolic acids	101-97-3	2	298430	290665	255811	374096	313621	364993	0.317245	1.30437	0.0453726	1.24595	insig
LD	CP_vs_LD	pme2960	C15H12O5	Naringenin chalcone; 2',4,4',6'-Tetrahydroxychalcone*	Flavonoids	Chalcones	73692-50-9	3	227775	198430	149020	840493	1.58085e+06	303421	2.24393	1.31767	0.19223	4.73687	up
LD	CP_vs_LD	pmb0374	C5H5N5	2-Aminopurine	Nucleotides and derivatives	Nucleotides and derivatives	452-06-2	2	380539	553603	468981	497653	487818	111698	-0.354856	0.586266	0.516689	0.781948	insig
LD	CP_vs_LD	MWSmce466	C8H8O2	4-Hydroxyacetophenone	Phenolic acids	Phenolic acids	99-93-4	3	471001	745597	1.3488e+06	552207	1.13923e+06	585745	-0.171938	0.122496	0.781288	0.887649	insig
LD	CP_vs_LD	MWS3036	C5H8O5	3-Hydroxyglutaric acid*	Organic acids	Organic acids	638-18-6	3	1.88815e+06	2.85934e+06	1.60107e+06	1.56944e+06	1.55012e+06	1.61852e+06	-0.422127	1.01614	0.293779	0.746324	insig
LD	CP_vs_LD	pme1383	C8H11NO3	Pyridoxine	Others	Vitamin	65-23-6	1	9.61175e+06	1.66473e+07	1.42357e+07	9.91635e+06	1.7872e+07	1.55994e+07	0.0995523	0.203197	0.774338	1.07144	insig
LD	CP_vs_LD	mws0282	C11H12N2O2	L-Tryptophan	Amino acids and derivatives	Amino acids and derivatives	73-22-3	1	866037	860701	1.99373e+06	2.48026e+06	2.49102e+06	1.41053e+06	0.778483	1.11297	0.16339	1.71533	insig
LD	CP_vs_LD	pme1286	C14H20N6O5S	S-(5'-Adenosy)-L-homocysteine	Amino acids and derivatives	Amino acids and derivatives	979-92-0	1	2.26161e+06	4.65973e+06	5.67051e+06	1.00002e+06	2.28114e+06	1.86905e+06	-1.28978	1.21351	0.12066	0.409012	down
LD	CP_vs_LD	mws0437	C5H12O5	D-Arabitol*	Others	Saccharides	488-82-4	3	294720	629100	773409	91660.3	173423	184640	-1.91607	1.39119	0.0935978	0.264975	down
LD	CP_vs_LD	Jmbn003202	C10H20O6	Butyl Beta-D-Fructopyranoside	Others	Saccharides	67884-27-9	3	216998	1.31268e+06	810910	9	9	9	-16.4035	1.59665	0.132724	1.15356e-05	down
LD	CP_vs_LD	pmb3074	C16H18O8	5-O-p-Coumaroylquinic acid*	Phenolic acids	Phenolic acids	1899-30-5	3	1.31822e+06	7.62008e+06	4.05228e+06	116252	321670	204762	-4.33721	1.48459	0.152577	0.0494731	down
LD	CP_vs_LD	mws1562	C15H22O10	Catalpol	Terpenoids	Monoterpenoids	2415-24-9	3	57834	34298.7	53503.3	10130.2	33283.5	35623.7	-0.881759	1.02292	0.111989	0.542705	insig
LD	CP_vs_LD	mws0102	C9H7NO2	Indole-5-carboxylic acid*	Alkaloids	Plumerane	1670-81-1	3	532411	1.07785e+06	1.29475e+06	2.20279e+06	1.85297e+06	1.27518e+06	0.875846	1.17867	0.0857746	1.83508	insig
LD	CP_vs_LD	MWStz063	C10H19NO	2-Ethyl-2,6,6-trimethylpiperidin-4-one	Alkaloids	Piperidine alkaloids	133568-79-3	3	257871	483245	400365	261275	538266	529928	0.219944	0.329081	0.609287	1.16469	insig
LD	CP_vs_LD	pmb0484	C5H14NO+	Choline	Alkaloids	Alkaloids	62-49-7	3	1.67158e+06	1.81881e+06	1794265	1.81753e+06	1.64729e+06	1.75632e+06	-0.0174471	0.26212	0.769455	0.987979	insig
LD	CP_vs_LD	Lmhp008801	C23H42NO7P	LysoPE 18:3	Lipids	LPE	-	2	2.17055e+06	2.80569e+06	1.77453e+06	788863	1.04621e+06	6.52858e+06	0.30908	0.329944	0.802221	1.23892	insig
LD	CP_vs_LD	HJN037	C8H8O5	4-O-Methylgallic Acid	Phenolic acids	Phenolic acids	4319-02-2	3	95375.9	108923	73036.8	40173.2	53289.6	43615.1	-1.01664	1.49612	0.0339332	0.494267	down
LD	CP_vs_LD	MWSslk177	C14H19NO8	Lithospermoside	Alkaloids	Alkaloids	63492-69-3	3	352247	349327	147912	198108	389816	172866	-0.159092	0.231816	0.774063	0.895588	insig
LD	CP_vs_LD	ML10176345	C7H8O5	3-Dehydroshikimic acid	Organic acids	Organic acids	2922-42-1	3	252906	600590	289563	128824	262055	632033	-0.160217	0.408595	0.841468	0.89489	insig
LD	CP_vs_LD	pme0490	C6H5NO2	Nicotinic acid (Vitamin B3)	Others	Vitamin	59-67-6	2	8.03742e+06	1.22422e+07	9.0159e+06	5.22591e+06	6.28356e+06	2.57009e+06	-1.05708	1.2542	0.0404156	0.480605	down
LD	CP_vs_LD	mws1574	C16H22O10	Geniposidic acid	Terpenoids	Monoterpenoids	27741-01-1	3	57804.7	52680.7	47258	133046	51409.7	146777	1.07027	1.07524	0.190357	2.09982	up
LD	CP_vs_LD	MWS4354	C11H15N5O4	N6-methyladenosine	Nucleotides and derivatives	Nucleotides and derivatives	1867-73-8	3	3.4742e+06	5.35424e+06	4.38455e+06	5.00592e+06	5.40206e+06	695987	-0.250882	0.49729	0.695705	0.840382	insig
LD	CP_vs_LD	pme3967	C12H17N5O5	2-(Dimethylamino)guanosine*	Nucleotides and derivatives	Nucleotides and derivatives	2140-67-2	1	6.47348e+06	1.11422e+07	8.13864e+06	8.65219e+06	7.58123e+06	1.34414e+06	-0.551081	0.691339	0.374676	0.682508	insig
LD	CP_vs_LD	MWSmce608	C6H13NO3	4-Hydroxy-L-Isoleucine	Amino acids and derivatives	Amino acids and derivatives	781658-23-9	3	57065.3	96693.2	491372	298775	292912	250269	0.384153	0.80496	0.683415	1.30509	insig
LD	CP_vs_LD	MWSCX014	C10H8O4	Scopoletin (7-Hydroxy-6-methoxycoumarin)	Lignans and Coumarins	Coumarins	92-61-5	3	1.72091e+06	1.09621e+06	1.0288e+06	835542	600867	1.15055e+06	-0.572073	1.04979	0.204392	0.67265	insig
LD	CP_vs_LD	mws1488	C16H32O2	Palmitic acid	Lipids	Free fatty acids	57-10-3	3	93276.3	107500	109797	74825.2	84638.5	90756.5	-0.311734	1.31906	0.0448655	0.805673	insig
LD	CP_vs_LD	Lmrj002087	C10H18N2O5	L-Isoleucyl-L-Aspartate	Amino acids and derivatives	Amino acids and derivatives	-	3	2.03469e+06	4.01522e+06	2.8774e+06	1.03546e+06	2.29127e+06	302572	-1.29853	1.0664	0.0965499	0.406541	down
LD	CP_vs_LD	mws0629	C13H16N2O5	L-Aspartyl-L-Phenylalanine	Amino acids and derivatives	Amino acids and derivatives	13433-09-5	1	1.78493e+06	2.91867e+06	2.42221e+06	1.30567e+06	2.13033e+06	345553	-0.914076	0.936701	0.154995	0.530683	insig
LD	CP_vs_LD	pmn001681	C10H14O2	1-(4-Methoxyphenyl)-1-propanol	Phenolic acids	Phenolic acids	5349-60-0	3	1.82229e+06	1.78277e+06	1.79298e+06	2.26431e+06	2.09243e+06	2.07182e+06	0.252058	1.52887	0.0265163	1.19091	insig
LD	CP_vs_LD	Zmdn001564	C14H18N2O5	γ-Glutamylphenylalanine	Amino acids and derivatives	Amino acids and derivatives	7432-24-8	1	462788	1.07129e+06	1.29111e+06	511001	553118	227229	-1.12947	1.03798	0.164022	0.457082	down
LD	CP_vs_LD	pmb2640	C12H24O2	Dodecanoic acid (Lauric acid)	Lipids	Free fatty acids	143-07-7	3	337118	352133	373445	363923	300996	328125	-0.0977984	0.77184	0.345963	0.934458	insig
LD	CP_vs_LD	MWSslk102	C5H3ClN4	6-Chloropurine	Nucleotides and derivatives	Nucleotides and derivatives	87-42-3	3	5.18757e+06	4.75615e+06	4.65934e+06	5.5033e+06	5.29268e+06	6.45639e+06	0.240524	1.19082	0.116983	1.18142	insig
LD	CP_vs_LD	mws0724	C10H13N5O6	8-Hydroxyguanosine	Nucleotides and derivatives	Nucleotides and derivatives	3868-31-3	3	195481	315296	213528	95236	257868	28137.1	-0.925895	0.928577	0.234863	0.526354	insig
LD	CP_vs_LD	pmb0856	C23H46NO7P	LysoPE 18:1(2n isomer)	Lipids	LPE	-	3	3.97789e+06	1.25816e+07	6.65859e+06	1.74992e+06	2.29421e+06	6.90172e+06	-1.08487	1.02324	0.258517	0.471436	down
LD	CP_vs_LD	pmb3317	C16H20O10	Quinacyl syringic acid	Phenolic acids	Phenolic acids	-	3	9	9	9	82438.2	78115.3	93073	13.1975	1.6028	0.00275257	9393.57	up
LD	CP_vs_LD	pmf0314	C20H34O	cis-Abienol	Others	Saccharides	17990-16-8	3	142120	146394	147884	164796	194641	180401	0.306883	1.4562	0.0522168	1.23703	insig
LD	CP_vs_LD	MWS1875	C10H8O	2-Naphthol*	Phenolic acids	Phenolic acids	135-19-3	3	20360.8	27515.3	27940.7	30276.1	26052	42813.7	0.386977	0.903172	0.262084	1.30765	insig
LD	CP_vs_LD	MWS1852	C8H8O2	4-Methoxybenzaldehyde	Phenolic acids	Phenolic acids	123-11-5	3	4.32539e+06	5.28349e+06	4.64228e+06	1.46476e+06	2.11924e+06	3.98171e+06	-0.913531	1.26422	0.0836926	0.530884	insig
LD	CP_vs_LD	MWSslk144	C11H12O3	p-Coumaric acid ethyl ester	Phenolic acids	Phenolic acids	7362-39-2	3	749479	2.25959e+06	1.49566e+06	141070	112218	202065	-3.30638	1.53476	0.08985	0.101083	down
LD	CP_vs_LD	Lmqp006559	C20H43NO2	2-Amino-1,3-eicosanediol	Others	Saccharides	-	3	1.07756e+06	2.56022e+06	3.78813e+06	9	9	9	-18.0692	1.59896	0.0872978	3.63592e-06	down
LD	CP_vs_LD	Lmhp008337	C19H40NO7P	LysoPE 14:0(2n isomer)	Lipids	LPE	-	1	456475	927222	430248	259007	202791	725281	-0.611715	0.849371	0.417398	0.654418	insig
LD	CP_vs_LD	pme2693	C6H14N2O	N-Acetylputrescine	Alkaloids	Alkaloids	18233-70-0	3	910481	2.93113e+06	2.81567e+06	921650	880023	630486	-1.4527	1.17941	0.162253	0.365338	down
LD	CP_vs_LD	pme1936	C4H7N3O	Creatinine	Organic acids	Organic acids	60-27-5	3	1.18909e+06	1.2604e+06	1.25599e+06	1.23119e+06	1.33349e+06	1.32766e+06	0.0709745	0.966328	0.206451	1.05043	insig
LD	CP_vs_LD	pme1738	C7H9N2O	3-Carbamyl-1-methylpyridinium;(1-Methylnicotinamide)	Alkaloids	Pyridine alkaloids	1005-24-9	3	944380	884325	614581	525139	659578	651809	-0.411844	1.11015	0.173897	0.751662	insig
LD	CP_vs_LD	mws0567	C5H11N3O2	4-Guanidinobutyric acid	Organic acids	Organic acids	463-00-3	2	2.72195e+07	3.67613e+07	2.79962e+07	1.04675e+07	2.34855e+07	1.33972e+07	-0.9579	1.29853	0.0439095	0.514806	insig
LD	CP_vs_LD	pmb0855	C24H50NO7P	LysoPC 16:0	Lipids	LPC	17364-16-8	2	3.73285e+06	1.2936e+06	1.95416e+06	1.29021e+06	1.45852e+06	4.87098e+06	0.126381	0.0461083	0.885762	1.09155	insig
LD	CP_vs_LD	Zmzp005934	C18H37NO	Stearamide	Alkaloids	Alkaloids	124-26-5	3	470671	716267	578090	214038	315452	265675	-1.15037	1.48546	0.0310156	0.450511	down
LD	CP_vs_LD	Hmbn005951	C21H20O7	1,3-O-Di-p-Coumaroylglycerol	Phenolic acids	Phenolic acids	-	3	15199.1	17406.2	19222.9	49113.5	32318.3	7420.59	0.777674	0.427305	0.415515	1.71436	insig
LD	CP_vs_LD	MWS2426	C16H19N3O5	Tryptophan glutamic acid	Amino acids and derivatives	Amino acids and derivatives	36099-95-3	3	74180.2	104007	127837	121359	73166.7	12183	-0.566046	0.68715	0.418185	0.675466	insig
LD	CP_vs_LD	NK10264324	C6H6O3	Phloroglucinol; 1,3,5-Benzenetriol*	Phenolic acids	Phenolic acids	108-73-6	3	524535	371962	557777	724727	410282	747695	0.372508	0.730488	0.328822	1.2946	insig
LD	CP_vs_LD	pmb3061	C22H28O13	5-O-p-Coumaroylquinic acid O-glucoside	Phenolic acids	Phenolic acids	-	3	33627.1	12043.1	73181	289736	101707	799918	3.32538	1.30819	0.22801	10.024	up
LD	CP_vs_LD	Rfmb320	C7H13NO2	1-Methylpiperidine-2-carboxylic acid	Organic acids	Organic acids	7730-87-2	3	3.99262e+07	4.04631e+07	4.23873e+07	3.55365e+07	3.11161e+07	3.02908e+07	-0.340821	1.45075	0.0199495	0.789592	insig
LD	CP_vs_LD	Cmsp005051	C26H34O11	Isolariciresinol-9-O-glucoside	Lignans and Coumarins	Lignans	-	3	767104	657826	358164	241342	181672	412209	-1.09415	1.2567	0.105434	0.468412	down
LD	CP_vs_LD	mws0049	C15H14O7	Gallocatechin	Flavonoids	Flavanols	970-73-0	3	197417	396019	228813	96207.1	88892.2	136208	-1.35562	1.43554	0.106414	0.390767	down
LD	CP_vs_LD	pme3388	C7H16N4O2	Homoarginine	Amino acids and derivatives	Amino acids and derivatives	156-86-5	3	4.82964e+06	5.91716e+06	8.36204e+06	7.32571e+06	1.09358e+07	4.2117e+06	0.233967	0.348537	0.645484	1.17606	insig
LD	CP_vs_LD	pme2743	C10H11NO3	N-Phenylacetylglycine	Amino acids and derivatives	Amino acids and derivatives	500-98-1	3	9.36128e+06	3.7573e+06	4.75153e+06	1.51771e+07	1.02496e+07	1.50316e+07	1.17889	1.3158	0.033679	2.26402	up
LD	CP_vs_LD	Lmxn006423	C7H5NOS	2(3H)-Benzothiazolone	Alkaloids	Alkaloids	934-34-9	3	79360.1	92864.9	97186.3	78958.1	59328.8	106710	-0.137048	0.542165	0.625138	0.909378	insig
LD	CP_vs_LD	pmn001583	C27H30O16	Quercetin-3-O-robinobioside*	Flavonoids	Flavonols	52525-35-6	3	1.84952e+06	1.26824e+06	962036	231355	164762	98167.9	-3.04508	1.53496	0.0417031	0.121154	down
LD	CP_vs_LD	mws0005	C10H12N2	Tryptamine	Alkaloids	Plumerane	61-54-1	3	6.7019e+06	1.50929e+06	1.87812e+06	3.80905e+06	3.96552e+06	1.00165e+06	-0.201158	0.0594672	0.834348	0.869852	insig
LD	CP_vs_LD	Hmln000659	C13H16O10	3-O-Galloyl-D-glucose*	Phenolic acids	Phenolic acids	-	3	1.87736e+06	1.49561e+06	1.33155e+06	806358	494584	701784	-1.23208	1.49685	0.0148069	0.425702	down
LD	CP_vs_LD	Lmxp000939	C5H5N5	Zarzissine*	Alkaloids	Alkaloids	160568-14-9	1	1.08524e+06	1.64672e+06	1.59523e+06	1.53006e+06	1.33652e+06	1.03312e+06	-0.150069	0.404514	0.570938	0.901207	insig
LD	CP_vs_LD	Lmhp008688	C25H42NO7P	LysoPE 20:5	Lipids	LPE	-	3	415467	403138	665116	76448.2	102778	591739	-0.944482	1.02984	0.296405	0.519616	insig
LD	CP_vs_LD	mws0213	C5H12O5	Ribitol*	Others	Saccharides	488-81-3	3	270834	588634	644106	65219	171940	199077	-1.78521	1.31969	0.0790782	0.290133	down
LD	CP_vs_LD	Li512111	C24H24O13	Isorhamnetin-3-O-(6''-acetylglucoside)	Flavonoids	Flavonols	-	3	254250	261197	141441	131493	101810	171947	-0.696833	1.14992	0.15084	0.616925	insig
LD	CP_vs_LD	MWSmce229	C9H10O4	3,4-Dimethoxybenzoic acid; Veratric acid	Phenolic acids	Phenolic acids	93-07-2	3	583340	392637	434798	687959	555181	857700	0.574479	1.18879	0.103905	1.48914	insig
LD	CP_vs_LD	pmp001267	C21H37NO	2-(Dodecylamino)-3-phenyl-1-propanol	Others	Alcohol compounds	-	3	172694	233496	145322	204425	220551	201334	0.183482	0.691201	0.441304	1.13562	insig
LD	CP_vs_LD	Lmrn003000	C9H10O3	2-Hydroxy-3-phenylpropanoic acid	Phenolic acids	Phenolic acids	7326-19-4	3	463236	1.14822e+06	1.47326e+06	143865	382766	462207	-1.64133	1.20309	0.133174	0.32056	down
LD	CP_vs_LD	pme2836	C10H11NO2	5-Hydroxytryptophol	Alkaloids	Plumerane	154-02-9	1	440679	1.54107e+06	1.72353e+06	1.23297e+06	719500	669803	-0.498765	0.348022	0.475803	0.707712	insig
LD	CP_vs_LD	Zmgp005229	C20H24O2	(5S)-5-Methoxy-1,7-diphenyl-3-heptanone	Others	Ketone compounds	-	3	416023	406457	389616	46312.8	149815	262056	-1.4035	1.24057	0.0543027	0.37801	down
LD	CP_vs_LD	pmb2871	C13H16O9	1-O-Gentisoyl-β-D-glucoside*	Phenolic acids	Phenolic acids	23445-11-6	1	1.26272e+08	9.42069e+07	9.0654e+07	1.37993e+07	1.58149e+07	3.98907e+07	-2.16235	1.4908	0.00592567	0.223393	down
LD	CP_vs_LD	mws0444	C7H7NO3	3-Aminosalicylic acid	Phenolic acids	Phenolic acids	570-23-0	3	118898	448674	345624	127070	96367.5	9	-2.03099	0.816081	0.12906	0.244687	insig
LD	CP_vs_LD	Jmgn004021	C21H22O11	6-C-Glucosyl-2-Hydroxynaringenin	Flavonoids	Flavanones	-	3	2.12853e+06	2.09502e+06	2.42505e+06	2.32758e+06	2.04491e+06	3.0065e+06	0.150373	0.548742	0.4915	1.10986	insig
LD	CP_vs_LD	Lmhp002001	C14H20N2O3	L-Valyl-L-Phenylalanine	Amino acids and derivatives	Amino acids and derivatives	3918-92-1	1	3.45578e+06	5.98652e+06	6.30713e+06	6.31531e+06	5.16911e+06	295239	-0.419001	0.587283	0.566707	0.747942	insig
LD	CP_vs_LD	mws0219	C4H7NO4	L-Aspartic Acid*	Amino acids and derivatives	Amino acids and derivatives	56-84-8	1	5.01922e+06	8.39548e+06	1.40512e+07	1.51895e+07	1.81638e+07	3.03082e+06	0.405668	0.205847	0.613736	1.3247	insig
LD	CP_vs_LD	MWS4309	C13H15N3O3	Glycyl-tryptophan	Amino acids and derivatives	Amino acids and derivatives	2390-74-1	1	2.12613e+06	3.96683e+06	2.99927e+06	2.63511e+06	3.26928e+06	393009	-0.529878	0.655004	0.423396	0.692613	insig
LD	CP_vs_LD	Lmhp002031	C12H24N2O3	L-Leucyl-L-Leucine	Amino acids and derivatives	Amino acids and derivatives	3303-31-9	1	2.11771e+06	6.62283e+06	5.64542e+06	4.68655e+06	3.58587e+06	373396	-0.734588	0.654277	0.367224	0.60099	insig
LD	CP_vs_LD	Lmcn009539	C19H34O2	E,E,Z-1,3,12-Nonadecatriene-5,14-diol	Lipids	Free fatty acids	-	1	441854	614555	695307	255103	479632	414331	-0.608308	1.08892	0.116314	0.655966	insig
LD	CP_vs_LD	Zmyn000155	C7H14N2O3	N-α-Acetyl-L-ornithine	Amino acids and derivatives	Amino acids and derivatives	6205-08-9	2	2.01273e+07	1.6717e+07	1.50671e+07	2.33544e+07	2.13097e+07	5.82014e+06	-0.040217	0.278786	0.940565	0.972509	insig
LD	CP_vs_LD	pma0149	C15H16O9	Sinapoyl malate	Phenolic acids	Phenolic acids	92344-58-6	3	265360	229993	303139	350466	255198	450099	0.402937	0.915126	0.263711	1.3222	insig
LD	CP_vs_LD	mws1375	C12H21N3O6	Nicotianamine	Alkaloids	Alkaloids	34441-14-0	3	3.50468e+06	3.85773e+06	2.94299e+06	835347	3.78544e+06	3.25799e+06	-0.387357	0.692894	0.471259	0.764529	insig
LD	CP_vs_LD	Lmqn000351	C12H22O10	Rutinose	Others	Saccharides	90-74-4	3	290665	252835	220184	236764	218035	253146	-0.109338	0.636564	0.475147	0.927013	insig
LD	CP_vs_LD	mws0574	C4H8O3	2-Hydroxyisobutyric acid*	Organic acids	Organic acids	594-61-6	3	282644	207549	244532	241879	65337.1	111073	-0.8127	1.06956	0.174116	0.569315	insig
LD	CP_vs_LD	pmb2999	C22H22O11	Chrysoeriol-5-O-glucoside	Flavonoids	Flavones	-	3	276075	72710.9	174761	3.36193e+06	6.54089e+06	3.46216e+06	4.674	1.55972	0.0541688	25.5278	up
LD	CP_vs_LD	pme1178	C10H13N5O5	Guanosine	Nucleotides and derivatives	Nucleotides and derivatives	118-00-3	1	1.92234e+07	3.33458e+07	2.63866e+07	2.2523e+07	2.81064e+07	3.14099e+06	-0.554234	0.67529	0.399141	0.681019	insig
LD	CP_vs_LD	MWS2099	C8H8O2	4-Methylbenzoic acid	Phenolic acids	Phenolic acids	99-94-5	3	862229	1.14881e+06	1.02541e+06	658957	504644	837272	-0.601754	1.29418	0.0542901	0.658952	insig
LD	CP_vs_LD	MWS1837	C8H15NO2	Tranexamic Acid	Organic acids	Organic acids	1197-18-8	3	1.21197e+06	1.3763e+06	1.67111e+06	1.69829e+06	2.56107e+06	518072	0.165589	0.0577156	0.800615	1.12162	insig
LD	CP_vs_LD	pmb1650	C18H30O2	Octadeca-11E,13E,15Z-trienoic acid	Lipids	Free fatty acids	25575-00-2	3	5.08886e+06	7.26795e+06	8.34441e+06	3.25616e+06	6.39681e+06	6.41389e+06	-0.365627	0.737607	0.338554	0.776131	insig
LD	CP_vs_LD	pmb3075	C16H16O7	3-O-p-Coumaroylshikimic acid*	Phenolic acids	Phenolic acids	-	3	551775	212738	165788	16965.1	59950.2	57691.1	-2.78895	1.40465	0.159278	0.144691	down
LD	CP_vs_LD	Zmjp000624	C8H9NO3	Pyridoxal	Others	Vitamin	66-72-8	3	359444	423535	339534	251903	245534	240422	-0.605315	1.53932	0.0349998	0.657328	insig
LD	CP_vs_LD	Cmjn004337	C18H26O10	Benzyl-(2''-O-xylosyl)glucoside	Phenolic acids	Phenolic acids	-	2	1.71173e+06	1.3833e+06	1.55322e+06	3.22946e+06	5.62276e+06	3.48383e+06	1.40812	1.5074	0.0754473	2.65391	up
LD	CP_vs_LD	Lmwp003442	C21H20O11	Amoenin	Flavonoids	Flavonols	-	1	3.58813e+06	654104	1.79801e+06	4.59322e+06	3.49021e+06	2.40234e+06	0.795752	0.950431	0.24127	1.73598	insig
LD	CP_vs_LD	MA10039641	C12H22O11	Lactobiose	Others	Saccharides	63-42-3	1	2.31043e+06	1.85857e+06	3.00371e+06	1.68598e+06	2.51731e+06	3.75622e+06	0.150163	0.206466	0.727347	1.10969	insig
LD	CP_vs_LD	MWSmce220	C6H10O6	D-Glucono-1,5-lactone*	Others	Saccharides	90-80-2	3	255341	269103	165900	75303.3	134942	228509	-0.653899	1.00672	0.20925	0.63556	insig
LD	CP_vs_LD	Lmqn000213	C24H42O21	Stachyose	Others	Saccharides	470-55-3	2	786395	958291	892531	1.47537e+06	1.662e+06	2.65417e+06	1.13493	1.41362	0.100102	2.19608	up
LD	CP_vs_LD	Lmfn004235	C18H16O8	Myricetin-3,7,3'-trimethyl ether*	Flavonoids	Flavonols	-	3	112926	93332.7	120432	209074	115250	144876	0.522278	1.08029	0.223135	1.43622	insig
LD	CP_vs_LD	HJN083	C26H34O11	Lariciresinol-4'-O-glucoside	Lignans and Coumarins	Lignans	143663-00-7	3	168829	431628	491089	380665	317098	587849	0.236083	0.448091	0.641757	1.17779	insig
LD	CP_vs_LD	Hmgn004139	C20H22O7	Isohydroxymatairesinol	Lignans and Coumarins	Lignans	-	3	83084.9	137205	161286	342075	174343	214740	0.938212	1.22008	0.133361	1.91615	insig
LD	CP_vs_LD	mws0180	C7H6O4	2,5-Dihydroxybenzoic acid; Gentisic Acid*	Phenolic acids	Phenolic acids	490-79-9	3	7.53676e+06	1.1772e+07	6.59439e+06	2.58308e+06	2.76252e+06	3.92355e+06	-1.48262	1.50178	0.0650598	0.357839	down
LD	CP_vs_LD	pmb0864	C19H40NO7P	LysoPE 14:0	Lipids	LPE	-	1	367363	933083	452765	216136	213365	707690	-0.624526	0.809951	0.442129	0.648633	insig
LD	CP_vs_LD	Zmdp000972	C4H9NO2S	S-Methyl-L-cysteine	Amino acids and derivatives	Amino acids and derivatives	1187-84-4	3	313760	533966	607341	550230	644024	424505	0.153803	0.468979	0.644672	1.1125	insig
LD	CP_vs_LD	pmd0136	C26H54NO7P	LysoPC 18:0(2n isomer)	Lipids	LPC	-	1	3.3022e+07	1.33996e+07	1.81114e+07	8.79681e+06	9.66431e+06	4.17264e+07	-0.100573	0.40991	0.91379	0.932663	insig
LD	CP_vs_LD	HJN003	C17H22O10	1-O-Sinapoyl-β-D-glucose	Phenolic acids	Phenolic acids	-	2	153638	136446	282395	222142	89658.9	136055	-0.354188	0.534027	0.529306	0.78231	insig
LD	CP_vs_LD	mws0853	C11H14O4	Sinapyl alcohol	Phenolic acids	Phenolic acids	537-33-7	3	1.15332e+06	700828	541079	2.01152e+06	1.57552e+06	2.20858e+06	1.2748	1.39742	0.0123837	2.41966	up
LD	CP_vs_LD	pma1839	C16H24N2O4	N-Sinapoylcadaverine	Alkaloids	Phenolamine	-	3	203727	9	238803	126249	111304	195738	-0.0304726	0.677728	0.971739	0.9791	insig
LD	CP_vs_LD	mws5035	C15H22N2O3	L-Leucyl-L-phenylalanine	Amino acids and derivatives	Amino acids and derivatives	56217-82-4	2	2.78548e+06	9.52046e+06	5.91009e+06	9.24063e+06	4.0524e+06	393644	-0.412438	0.547006	0.665331	0.751353	insig
LD	CP_vs_LD	Lmhp008763	C21H42NO7P	LysoPE 16:1(2n isomer)	Lipids	LPE	-	1	554272	5.19338e+06	3.22493e+06	183620	252298	866829	-2.78397	1.20357	0.194919	0.145192	down
LD	CP_vs_LD	mws0361	C16H30O2	Palmitoleic Acid*	Lipids	Free fatty acids	373-49-9	1	23287.9	64362.6	64551.5	25294.8	50107.5	55970.1	-0.212324	0.201237	0.700454	0.863145	insig
[truncated: 6,144 more rows]
